# Supplementary material for: Assortative mixing in micro-architecturally annotated brain connectomes
Source: Nat Commun. 2023 May 18;14:2850. doi: 10.1038/s41467-023-38585-4 (PMC10195875; doi:10.1038/s41467-023-38585-4)
Supplement: Supplementary file 4 — Source Data [file 41467_2023_38585_MOESM4_ESM.xlsx]

## Sheet: Fig. 1 | human
brain regions	coordinates			annotation scores
	x	y	z	EI_ratio	genePC1	receptor_den	t1t2	thi
0	-35.2225	-38.43	-21.5745	1.21001	-0.030372	0.5	1.73493	3.88645
1	-36.5683	-54.6838	-17.8858	1.25184	0.0167892	0.482236	1.78538	3.58576
2	-27.7107	-44.2082	-14.7312	1.26195	-0.0175962	0.570564	1.81084	3.63063
3	-28.6984	-36.3363	-14.741	1.2201	-0.0392124	0.523263	1.7118	3.21527
4	-27.899	-61.1779	-12.5014	1.38654	-2.7449e-05	0.491018	1.85967	3.33192
5	-32.5092	-70.9871	-14.1719	1.31095	0.0319636	0.458414	1.83235	3.31948
6	-40.9531	-70.7803	-12.0749	1.32874	0.0273262	0.469712	1.74734	3.23096
7	-25.5302	-58.7459	-7.99244	1.53484	0.0180462	0.502273	1.85198	2.97677
8	-21.7616	-75.9624	-9.16642	1.66456	0.0529451	0.460269	1.90532	2.86496
9	-36.0249	-81.3424	-13.4698	1.29578	0.0415961	0.416923	1.80638	3.1659
10	-16.759	-37.3545	-10.9961	1.01295	0.0107139	0.32514	2.03071	3.17357
11	-21.0269	-86.4305	-12.3689	1.39559	0.0586547	0.399353	1.92467	2.64118
12	-22.1353	-49.2551	-7.1183	1.49769	0.0336183	0.464187	1.87393	3.09155
13	-33.8091	-87.7096	-11.8863	1.14062	0.049705	0.262617	1.84498	3.01134
14	-11.8574	-83.8013	-11.5648	1.4938	0.055475	0.362185	1.9939	2.65016
15	-42.3385	-74.3852	-5.04855	1.41767	0.0200467	0.497794	1.73719	3.15034
16	-10.1531	-76.3576	-5.90766	1.54734	0.073498	0.373047	2.02579	2.67401
17	-12.5049	-63.786	-3.36142	1.52971	0.0668926	0.379792	2.03352	2.89043
18	-14.6154	-51.1121	-6.507	1.37457	0.0328163	0.305407	2.02099	3.07203
19	-9.26299	-94.6839	-11.5245	1.08138	0.0659678	0.206235	2.03664	2.33475
20	-12.9014	-40.2146	-4.89546	1.10769	-0.0420223	0.231046	2.16265	2.68531
21	-22.8555	-96.0025	-8.81244	1.32438	0.0655425	0.304507	1.98321	2.48708
22	-38.6816	-86.0477	-2.70207	1.503	0.0509808	0.364857	1.81672	3.05491
23	-3.79631	-87.1858	-6.61446	1.34798	0.0701057	0.331333	2.09684	2.33622
24	-4.00872	-72.6082	1.79681	1.60076	0.0855732	0.427149	2.14141	2.3669
25	-9.05725	-59.5193	2.90436	1.68175	0.0610329	0.374851	2.17204	2.48283
26	-28.9929	-91.6145	0.333177	1.56517	0.0773478	0.417941	1.89697	2.56421
27	-14.3961	-47.7021	-2.43649	1.58233	-0.0187658	0.419675	2.01241	2.72882
28	-43.7047	-75.7876	5.24995	1.50051	0.038983	0.482696	1.83758	2.95857
29	-11.1009	-94.2947	-2.24151	1.52812	0.0775265	0.39955	2.04221	2.1054
30	-9.91236	-42.6629	2.10848	1.37074	-0.0105571	0.165496	1.71444	2.55666
31	-9.55485	-70.4537	5.44857	1.59827	0.0674015	0.517292	2.1593	2.14461
32	-35.4053	-85.1007	4.88771	1.52253	0.0427277	0.41497	1.79944	2.78478
33	-17.9383	-55.7646	0.800086	1.58948	0.0592685	0.484736	2.01946	2.2504
34	-8.74427	-81.4044	4.149	1.6912	0.079219	0.517072	2.12676	2.31213
35	-11.2881	-101.211	1.20915	1.65927	0.0955914	0.293265	2.04948	2.34479
36	-20.1655	-98.1755	4.47891	1.64349	0.0811793	0.380078	1.97524	2.3375
37	-16.5395	-51.9592	3.69355	1.81572	0.0378543	0.440846	1.86318	3.15496
38	-6.34719	-90.372	3.56309	1.61565	0.0746148	0.501025	2.08997	2.25673
39	-8.75819	-46.1255	4.51552	1.53823	-0.00250995	0.232027	1.69261	2.96458
40	-18.8862	-68.53	5.8111	1.79831	0.0690541	0.456339	2.09344	2.19336
41	-22.4202	-58.3095	4.85801	1.72073	0.0712131	0.448337	1.89668	2.63297
42	-26.9711	-91.4351	8.27642	1.59762	0.0520052	0.43295	1.88356	2.58195
43	-8.37054	-76.764	11.4746	1.75115	0.0766928	0.541197	2.17172	2.3113
44	-19.0181	-61.4677	8.35235	1.6881	0.0268265	0.556228	1.92199	3.12931
45	-43.7798	-71.6834	15.4356	1.39851	0.00568325	0.523029	1.75893	2.92915
46	-5.53572	-95.9874	10.0093	1.60339	0.0613019	0.361721	2.01938	2.30554
47	-15.0673	-97.2443	13.1512	1.61992	0.0704814	0.343203	1.97128	2.45721
48	-37.1338	-82.6484	14.6899	1.44542	0.0178882	0.471988	1.72689	2.98653
49	-1.98996	-83.2763	12.6502	1.68621	0.0820994	0.552377	2.12647	2.37129
50	-13.9697	-66.1752	11.3171	1.71073	0.0193199	0.560664	2.08946	2.57021
51	-24.6069	-90.7721	16.6725	1.60217	0.046498	0.430026	1.91841	2.63457
52	-4.87714	-72.2524	18.3277	1.62588	0.0195139	0.589578	2.13354	2.3945
53	-3.53663	-85.754	20.2122	1.76382	0.0698504	0.480561	2.0113	2.43932
54	-8.76388	-91.527	22.6505	1.70729	0.0517754	0.319645	1.94506	2.53445
55	-16.9306	-62.5048	19.0772	1.77263	0.0208113	0.52751	1.87107	2.97184
56	-14.9833	-70.2581	19.3455	1.84749	0.0565277	0.501747	1.98786	2.53429
57	-17.3421	-88.9542	22.5295	1.63618	0.0438786	0.407989	1.97506	2.43661
58	-26.6357	-82.1793	19.8894	1.77433	0.0481546	0.470259	1.83663	2.64794
59	-9.14928	-76.8016	25.0251	1.76805	0.0326625	0.49875	2.00574	2.48892
60	-31.5725	-82.7279	24.6144	1.43738	0.059432	0.51747	1.71789	3.02607
61	-5.72306	-84.9158	31.6767	1.69989	0.063837	0.328834	1.95754	2.69811
62	-15.1435	-84.8635	35.7374	1.57617	0.0646874	0.316006	1.93851	2.62525
63	-22.5209	-80.5921	28.5792	1.57133	0.0299037	0.492542	1.92119	2.55585
64	-13.6473	-77.3115	34.9011	1.62726	0.0528704	0.432393	1.90668	2.47324
65	-20.2185	-75.4386	42.1724	1.41277	0.0269517	0.417791	1.84655	2.63304
66	-14.8153	-74.7488	45.6686	1.4201	0.0233782	0.320792	1.79247	2.68172
67	-53.9303	-3.14214	-1.79703	1.18122	-0.0319345	0.575218	1.91408	3.42865
68	-54.157	-19.012	5.6417	1.36375	0.00993395	0.600945	2.12368	3.19024
69	-42.6135	-19.5098	2.53111	1.34357	0.00765645	0.582982	2.07639	2.85219
70	-57.7222	-27.6337	9.44218	1.35441	0.0109651	0.567187	1.99013	3.14012
71	-36.7798	-9.23991	10.679	1.29772	-0.0125833	0.684106	1.78321	3.57198
72	-36.0247	-22.2529	8.85999	1.55811	0.0264388	0.578046	2.02024	3.086
73	-60.3331	-39.5824	10.2986	1.30483	0.00304967	0.574207	1.83507	3.32171
74	-42.7677	-30.3679	10.0314	1.66225	0.0358816	0.493952	2.17902	2.95525
75	-36.1337	-13.7651	16.4817	1.60779	-0.00348184	0.528541	1.86748	3.05331
76	-47.1677	-34.8436	12.5524	1.57587	0.0454781	0.530812	2.0275	2.76196
77	-41.3551	-15.4228	18.0199	1.41954	-0.0131597	0.601883	1.88932	3.17454
78	-35.4203	-26.7696	17.8207	1.88276	0.0272288	0.464155	2.0024	2.92316
79	-54.8313	-38.6251	16.6882	1.34405	0.0106441	0.580112	1.8537	3.09031
80	-50.1352	-15.2173	15.3146	1.30086	-0.000503515	0.616195	1.8546	3.42087
81	-40.8574	-35.407	17.2649	1.88841	0.0232456	0.420354	1.97818	2.8957
82	-58.2615	-5.77834	11.9552	1.22968	-0.000864728	0.559405	1.88795	3.22803
83	-44.602	-24.3553	18.7448	1.47605	0.0398085	0.585417	1.90039	3.46167
84	-56.0106	-19.4264	19.7668	1.24918	0.0501917	0.590465	1.81241	3.33861
85	-51.0913	-27.4362	19.6095	1.34492	0.042286	0.646511	1.84606	3.38331
86	-57.4764	-3.85642	18.6853	1.21376	0.00292589	0.514046	2.03439	2.87771
87	-62.9773	-11.1716	20.5373	1.28196	0.0226921	0.449548	1.91581	3.10313
88	-54.4732	-9.12903	24.5744	1.24132	0.0475865	0.502649	2.09768	2.11012
89	-54.9295	-2.49526	29.025	1.18868	-0.00887157	0.493354	2.07333	3.20597
90	-60.0632	-11.2993	31.4311	1.18293	0.0229346	0.424771	1.96929	2.79315
91	-46.7671	-10.5143	30.0315	1.38563	0.0358448	0.456787	2.1607	2.4737
92	-52.2071	-5.28216	39.6003	1.19355	0.00742537	0.470834	2.04441	3.14777
93	-53.8152	-20.7029	39.1459	1.24156	0.0244363	0.498419	1.87064	2.7088
94	-48.8079	-15.4596	37.1984	1.24594	-0.00855717	0.475005	2.09204	1.82921
95	-43.5002	-13.7162	38.1517	1.3612	0.0390286	0.467686	2.20248	2.88199
96	-7.38095	-9.9512	41.2144	1.2166	-0.0331943	0.567755	1.68449	3.3762
97	-52.5639	-18.048	47.1929	1.1398	0.042803	0.255376	2.07578	2.42686
98	-48.1583	-4.03904	47.6619	1.2613	0.00596959	0.39922	1.96355	3.22384
99	-45.1157	-29.1104	42.2949	1.29048	0.00124739	0.497628	1.80147	2.64753
100	-37.6051	-19.5169	39.3202	1.51106	0.0471166	0.385555	2.12403	2.06695
101	-8.92201	-10.3377	45.7921	1.24999	-0.0223386	0.582674	1.80728	3.12944
102	-47.9631	-26.154	50.2616	1.16349	0.0222867	0.361871	1.95204	2.57816
103	-40.9534	-12.7009	48.4024	1.30461	0.0272441	0.458034	2.17042	2.87902
104	-33.996	-19.2693	45.0213	1.62774	0.0506647	0.358207	2.1879	2.30744
105	-7.11289	-15.4504	49.0896	1.2226	0.00170596	0.576272	1.93158	3.24957
106	-42.0589	-22.78	52.0424	1.32787	0.0557378	0.389518	2.1472	2.09597
107	-5.5593	-23.8505	50.7813	1.30253	0.026092	0.517962	2.01174	3.26256
108	-40.6595	-33.9228	58.1459	1.17411	0.0361874	0.288561	1.96592	2.54409
109	-37.4332	-17.0555	56.6064	1.27471	0.0296928	0.386904	2.20841	3.01578
110	-8.89413	-37.8795	54.3886	1.26064	0.0207692	0.495639	1.8911	2.61422
111	-31.2146	-44.5937	58.2575	1.34735	0.0250227	0.391587	1.80303	2.54318
112	-4.83143	-7.92125	59.7247	1.23509	-0.00620289	0.502545	1.84099	3.43561
113	-32.454	-27.8426	51.218	1.56418	0.036183	0.416734	2.15378	2.33519
114	-32.5783	-38.324	58.0388	1.26598	0.0428891	0.37408	1.90325	2.41228
115	-29.9291	-12.3542	62.1588	1.23329	0.0191775	0.417624	1.93473	2.87318
116	-4.93015	-18.6702	59.3169	1.2211	0.0217227	0.445562	2.01109	3.15477
117	-32.6836	-31.0259	60.8678	1.32972	0.0390356	0.373986	2.13449	1.94834
118	-29.3296	-22.975	62.287	1.37755	0.023643	0.366579	2.24572	3.0175
119	-25.0679	-28.9672	54.7009	1.53994	0.0439463	0.359896	2.14293	2.12733
120	-4.36729	-29.515	59.717	1.22781	0.0366031	0.401878	2.07453	2.90258
121	-26.2975	-37.9144	62.0167	1.26939	0.0163333	0.365401	1.9017	2.21494
122	-8.96775	-41.6403	62.3689	1.19707	0.0325258	0.409929	1.85373	2.40901
123	-10.1517	-46.8971	65.1488	1.23926	-0.00208466	0.426788	1.67783	2.56723
124	-28.369	-33.111	68.4262	1.39526	0.0429378	0.263547	2.04304	2.26747
125	-24.9204	-42.9242	60.932	1.35315	-0.0143303	0.450628	1.78709	2.42195
126	-23.7004	-14.6134	66.5937	1.17746	0.00637214	0.373446	1.93082	2.88176
127	-19.49	-8.79213	63.6858	1.21767	0.00141286	0.424557	1.79006	2.93255
128	-5.99965	-13.8671	68.2637	1.15341	-0.000609612	0.406939	1.91637	3.12107
129	-20.3977	-25.0088	64.2222	1.29905	0.0294541	0.346339	2.18671	2.76943
130	-19.0278	-31.6448	63.0801	1.26374	0.0516266	0.361321	2.10058	1.74838
131	-20.8618	-34.8817	68.8093	1.24633	-0.00532311	0.310502	1.95426	2.07653
132	-19.7998	-42.8508	64.4732	1.2349	0.0120613	0.408603	1.77462	2.28126
133	-14.6394	-9.63036	69.1701	1.15822	0.00108206	0.400539	1.78554	2.98451
134	-17.7404	-15.2748	68.7397	1.03109	0.00894452	0.32741	1.90996	2.73225
135	-8.98871	-41.0703	71.6034	1.25441	0.0417976	0.319196	1.90415	2.29579
136	-5.49221	-23.2126	71.031	1.21784	0.0192945	0.348988	2.14878	2.97698
137	-3.59193	-35.5181	68.3537	1.29086	0.0399425	0.367067	2.10434	2.55278
138	-11.1878	-15.9746	72.0125	1.12619	0.00959714	0.32839	1.97304	2.89037
139	-14.9	-37.552	72.5742	1.26611	0.0172227	0.285761	1.89682	2.1587
140	-12.8387	-26.2131	69.4351	1.26263	0.0370331	0.344849	2.17621	2.67461
141	-11.0167	-34.3759	69.0794	1.20637	0.0448343	0.35498	2.07078	1.7311
142	-45.7936	-50.4003	-16.0954	1.36806	-0.0225482	0.518808	1.65188	3.49175
143	-44.559	-62.6851	-7.61869	1.50841	-0.00617352	0.510162	1.66106	3.22072
144	-53.4152	-58.5882	-5.71387	1.39522	-0.0118667	0.54798	1.60372	3.5531
145	-45.5983	-65.8469	-0.356251	1.44858	0.0119526	0.550366	1.67853	3.17011
146	-53.2523	-61.4066	3.61798	1.40563	-0.00332095	0.541992	1.64655	3.33887
147	-46.7238	-64.2955	10.7272	1.46819	0.0177682	0.549693	1.77976	3.02342
148	-43.1318	-72.1407	23.1246	1.40784	0.00685253	0.552325	1.64566	3.06058
149	-36.9467	-80.2169	30.5294	1.36012	-0.00151159	0.402801	1.64131	3.28492
150	-28.112	-72.8465	27.9504	1.66949	0.026298	0.478307	1.75792	2.67635
151	-29.5549	-74.102	36.821	1.41904	0.0101111	0.514615	1.71118	2.92166
152	-23.6112	-70.0553	35.3797	1.65952	0.0309307	0.474162	1.80109	2.54578
153	-26.9519	-66.8869	39.301	1.59736	0.0135519	0.502592	1.75658	2.83522
154	-53.9147	-33.3848	42.1542	1.13685	-0.00705385	0.42706	1.69503	3.09581
155	-52.2305	-28.3399	38.7909	1.22394	-0.00527899	0.493333	1.73842	2.91999
156	-46.8737	-32.506	41.0992	1.33039	-0.000232999	0.477788	1.74683	2.85541
157	-24.9485	-64.1629	47.3471	1.57545	0.0226564	0.462586	1.78167	2.67373
158	-20.342	-68.313	47.3164	1.44065	0.0120949	0.472124	1.78347	2.54592
159	-41.3593	-36.8039	42.721	1.47864	-0.0101791	0.441015	1.77172	2.79399
160	-36.6188	-43.2151	43.44	1.55315	0.00528546	0.432977	1.77102	2.68939
161	-14.1745	-69.0944	52.9535	1.45482	0.0244348	0.34664	1.74989	2.7114
162	-32.5503	-48.5532	46.7365	1.43654	0.0246168	0.461658	1.7872	2.63944
163	-28.8687	-55.0166	49.5928	1.45495	0.0255701	0.458802	1.84317	2.59484
164	-39.2215	-35.8595	46.9327	1.29001	0.0238235	0.459528	1.81089	2.58245
165	-26.2894	-59.513	52.7844	1.30067	0.0123886	0.405436	1.83385	2.5764
166	-8.40455	-65.7359	54.2036	1.54239	0.00319381	0.388971	1.7037	2.92674
167	-36.0501	-41.9143	51.288	1.31026	0.00666849	0.432045	1.79443	2.64418
168	-20.6695	-63.784	55.9041	1.30114	0.00968541	0.334869	1.76284	2.6105
169	-31.8007	-50.599	54.3029	1.17158	0.0137387	0.358189	1.80166	2.62315
170	-7.30508	-59.0896	55.543	1.41656	0.0239065	0.507396	1.67991	2.96709
171	-26.277	-56.7392	57.1074	1.24118	0.0204599	0.315702	1.81646	2.50975
172	-14.69	-62.6933	59.9577	1.42569	0.00782579	0.257774	1.70304	2.71962
173	-12.5357	-58.7671	60.0025	1.43197	0.0261334	0.438067	1.66038	2.68678
174	-21.6783	-57.7016	61.8721	1.37445	0.0164269	0.398437	1.73776	2.65255
175	-29.3726	-50.9977	61.2568	1.24383	0.0271812	0.230673	1.75319	2.66268
176	-9.53862	-53.9808	63.833	1.34126	-0.00321492	0.386183	1.65558	2.80437
177	-17.7388	-54.8012	63.3429	1.39463	0.00212065	0.391289	1.67755	2.57367
178	-23.8887	-49.8709	63.913	1.33204	0.00388813	0.382754	1.69951	2.55718
179	-15.1644	-48.7995	68.0357	1.27224	0.00607785	0.365845	1.70014	2.59256
180	-39.9927	-4.08861	49.9968	1.28805	0.00533282	0.487434	1.9285	2.84556
181	-33.9001	-0.834221	51.9927	1.2892	0.00171349	0.507476	1.88174	3.08634
182	-24.8695	7.11328	53.205	1.39899	-0.0123779	0.481027	1.75663	3.00135
183	-31.9885	-7.94645	52.1753	1.32486	0.00316185	0.484362	1.90087	2.76645
184	-25.6707	-3.14959	52.9533	1.39012	-0.00896948	0.448638	1.80603	3.06651
185	-21.0573	3.39232	59.0556	1.2275	-0.0211703	0.437586	1.72934	2.95056
186	-23.5996	-9.82652	56.7738	1.35579	0.00205574	0.423205	1.81303	2.8737
187	-48.1871	5.45009	27.0615	1.30175	-0.00431338	0.538328	1.85889	3.20453
188	-45.2683	1.80758	37.3183	1.32804	-5.81703e-06	0.51769	1.89213	2.98207
189	-48.5959	-37.6603	22.7848	1.62487	0.0132038	0.470717	1.80295	2.88932
190	-54.8967	-43.3876	24.202	1.32718	-0.00662016	0.599164	1.70105	3.11408
191	-53.0132	-32.2158	23.3075	1.30731	0.01475	0.61383	1.77629	3.07466
192	-59.1326	-28.2458	23.8985	1.23774	-0.000211404	0.592222	1.76084	3.3209
193	-56.9641	-39.5166	29.6096	1.26469	-0.014263	0.559724	1.67747	3.15794
194	-58.7198	-20.3421	28.9555	1.26471	0.0178417	0.560039	1.76135	3.19116
195	-59.0116	-26.0902	32.1217	1.20642	-0.00366244	0.472901	1.73239	3.25443
196	-59.1798	-32.9305	34.0157	1.19192	-0.01339	0.489446	1.68454	3.29754
197	-50.8809	-53.9751	9.74324	1.39286	-0.00182644	0.583775	1.72937	3.12869
198	-38.2195	0.702864	-11.7505	0.955265	-0.0496786	0.677285	1.67867	3.97968
199	-35.1259	28.907	-0.861755	1.35951	-0.031528	0.525558	1.79302	3.14158
200	-38.9101	2.75418	-0.715746	1.05851	-0.0697611	0.81763	1.70187	4.04448
201	-40.6674	-12.4789	-3.51511	1.13024	-0.0508126	0.698136	1.75921	3.49941
202	-33.5568	19.47	7.56411	1.34823	-0.0513563	0.603891	1.74595	3.20831
203	-35.9623	1.59899	9.57456	1.2299	-0.0515213	0.737242	1.69306	3.34417
204	-39.1393	9.91081	7.50271	1.27593	-0.0339272	0.690962	1.73363	3.46555
205	-45.7207	11.8451	2.65902	1.1736	-0.0439458	0.699769	1.77906	3.65467
206	-40.4415	-3.72766	13.7969	1.39337	-0.0427442	0.594764	1.76976	3.10241
207	-50.5529	-0.626095	6.3142	1.22957	-0.0366551	0.651743	1.83577	3.47771
208	-52.0053	9.82138	6.074	1.21528	-0.0191271	0.605273	1.79896	3.37997
209	-54.3419	5.94639	16.3552	1.20037	-0.0116126	0.554257	1.85142	3.27365
210	-30.2951	43.5603	24.5159	1.21117	-0.0180634	0.560535	1.73254	3.10128
211	-27.1695	37.6848	33.4668	1.2205	-0.0201859	0.549658	1.70871	3.12594
212	-7.25942	24.6601	30.8175	1.14851	-0.0544445	0.650151	1.62079	3.72652
213	-6.36901	13.6814	34.163	1.09889	-0.0613663	0.638315	1.593	3.55338
214	-2.41219	-1.3058	37.1814	1.11129	-0.0514311	0.656332	1.60646	3.31778
215	-7.64471	1.49519	41.6781	1.22856	-0.0431166	0.609072	1.66772	3.42301
216	-10.6499	-30.2959	40.2723	1.505	-0.0257452	0.552554	1.67852	3.05885
217	-6.82714	12.3387	43.5019	1.19096	-0.0287785	0.627933	1.71101	3.62539
218	-10.4484	-20.2534	39.7945	1.39335	-0.0204823	0.528786	1.71213	3.08257
219	-12.2636	-38.9479	44.9231	1.6433	0.0119556	0.49841	1.6835	2.82806
220	-12.4621	-27.6236	43.1171	1.39393	-0.00431326	0.545576	1.76591	2.71189
221	-6.28571	0.140622	51.6614	1.20611	-0.00639191	0.56798	1.76597	3.41804
222	-10.4075	-44.9375	51.8699	1.49231	0.00589197	0.517574	1.71603	2.78428
223	-12.0328	-35.8047	49.0708	1.37275	0.0105778	0.525379	1.7806	2.56021
224	-6.60899	-51.0424	57.8835	1.3742	0.00549197	0.518137	1.68808	3.01527
225	-4.96447	2.87448	62.3821	1.18581	-0.0117033	0.474101	1.73001	3.44791
226	-11.1598	-45.8993	57.8138	1.4035	0.00158978	0.457299	1.7069	2.42555
227	-16.9662	0.129543	66.7936	1.24455	-0.0166795	0.395891	1.69782	3.12738
228	-9.26244	-5.06574	68.2657	1.18888	0.00103934	0.414569	1.73802	3.18099
229	-18.7093	11.6371	-20.9445	1.18034	-0.0583651	0.581245	1.69826	4.18497
230	-12.489	21.0081	-20.3111	1.20729	-0.0570288	0.598113	1.57942	3.30286
231	-23.9796	13.0183	-20.7611	1.16427	-0.0571601	0.531085	1.77222	4.04102
232	-8.80511	37.9907	-22.5285	1.22308	-0.0472907	0.569487	1.61109	2.81011
233	-16.624	40.9059	-20.7855	1.33641	-0.0367915	0.475518	1.69114	3.2464
234	-23.31	28.5791	-17.1509	1.30737	-0.0216414	0.522087	1.74718	3.53567
235	-5.24778	15.8199	-19.7147	1.09536	-0.0629509	0.631417	1.5217	3.44926
236	-3.60918	36.2066	-22.2016	1.23216	-0.0535745	0.647909	1.60418	3.54425
237	-9.53582	53.4041	-20.8045	1.30539	-0.0383726	0.480645	1.61084	3.52797
238	-3.46806	12.9026	-10.8511	0.943807	-0.0753198	0.745119	1.03608	3.68322
239	-9.14989	63.3195	-11.4204	1.19753	-0.022653	0.425699	1.64343	3.60688
240	-21.2605	60.2133	-6.3845	1.17267	-0.0246436	0.523524	1.68644	3.29701
241	-30.164	-2.48282	-41.6715	1.12991	-0.074214	0.483536	1.53422	4.27705
242	-43.1965	-3.10965	-40.3317	1.13463	-0.0521367	0.513023	1.56863	4.05308
243	-32.2419	8.31717	-40.5162	1.14292	-0.0719507	0.533357	1.47557	4.08594
244	-30.848	-10.9404	-32.7305	1.06755	-0.0699176	0.478898	1.60024	3.934
245	-39.1369	-13.3892	-30.8586	1.21645	-0.0659052	0.547409	1.62068	3.58997
246	-22.1643	2.00163	-35.2322	0.930291	-0.0863333	0.432062	1.38875	4.78395
247	-49.5114	-19.1857	-31.3176	1.24899	-0.044132	0.518014	1.6444	3.71734
248	-19.6871	-9.31077	-29.9355	0.850934	-0.0782256	0.279012	1.68573	3.65097
249	-38.6243	-20.8676	-25.3833	1.15712	-0.0731028	0.544061	1.61234	3.82435
250	-28.3236	8.98224	-30.393	0.976405	-0.076976	0.464639	1.45185	4.52528
251	-43.1347	-28.6669	-21.806	1.32503	-0.0484942	0.544827	1.64161	3.5545
252	-22.9399	-21.4863	-25.3628	0.989532	-0.0495756	0.212696	1.84519	3.04901
253	-42.9533	15.3736	-29.1538	1.21877	-0.083502	0.48501	1.55174	4.05911
254	-33.3634	-25.0333	-23.3677	1.11468	-0.0528054	0.530754	1.62016	3.66896
255	-54.9238	-34.0805	-23.1396	1.27247	-0.0358751	0.53694	1.62017	3.66766
256	-38.1546	9.04448	-23.7998	0.94146	-0.0807973	0.518432	1.5983	3.99816
257	-45.2906	3.3514	-14.504	0.957176	-0.0792693	0.515189	1.63526	3.22967
258	-56.7916	-41.134	38.9551	1.17801	-0.00636763	0.399026	1.65183	3.27932
259	-51.2569	-49.7722	41.3712	1.25426	-0.0011454	0.479543	1.6429	3.16988
260	-31.6547	-65.7484	43.5324	1.34111	0.0141486	0.410961	1.73176	2.83313
261	-52.5386	-42.2658	45.741	1.12357	-0.00540427	0.353347	1.65381	3.20916
262	-36.1074	-58.3477	43.6717	1.41892	0.01281	0.466862	1.74731	2.79547
263	-45.628	-47.3782	47.7493	1.342	0.0140923	0.497877	1.68201	3.05437
264	-40.6442	-52.4789	44.9947	1.38699	0.0152187	0.517371	1.72991	2.95774
265	-47.3581	-39.7675	45.0424	1.34551	-0.0046302	0.5257	1.70676	2.954
266	-28.9611	-60.8259	46.2846	1.44226	0.0185983	0.508274	1.7969	2.76532
267	-41.1947	-44.0852	42.962	1.47192	0.00862319	0.527659	1.73597	2.79464
268	-31.5853	-55.6633	43.5272	1.65036	0.0198998	0.504729	1.7879	2.75108
269	-35.5145	-48.9341	41.0455	1.69984	0.0135804	0.47544	1.77857	2.72165
270	-56.632	-42.2116	-18.6739	1.35115	-0.0289067	0.530629	1.60194	3.70225
271	-57.7875	-47.109	-11.3992	1.37544	-0.0218573	0.532055	1.60806	3.59194
272	-59.1632	-51.5123	-2.74904	1.41108	-0.0159616	0.540971	1.60551	3.63017
273	-30.1888	5.01363	56.1331	1.29872	-0.00252605	0.509094	1.81195	3.14035
274	-18.2537	13.3278	61.0707	1.33454	-0.0133023	0.405532	1.67602	3.22751
275	-41.0243	46.892	-1.06618	1.21788	-0.00960613	0.559531	1.76224	3.19191
276	-42.7421	39.9813	6.75318	1.20888	-0.00965571	0.590682	1.79637	3.05061
277	-28.2694	52.0557	12.0843	1.20131	-0.0093801	0.561181	1.75436	3.03979
278	-45.2546	32.2463	12.4858	1.21771	0.00865655	0.553612	1.86061	3.00448
279	-36.9069	47.4398	12.6369	1.21468	-0.0120476	0.570132	1.77395	3.15865
280	-51.3972	15.4302	11.5197	1.24162	-0.0360925	0.590177	1.82971	3.3825
281	-39.8935	36.8392	16.8637	1.24858	-0.00806337	0.553499	1.78857	3.06308
282	-47.7831	10.9372	19.4878	1.30237	-0.00104687	0.536159	1.85676	3.13456
283	-44.4283	21.7484	21.3927	1.33091	0.0045642	0.532033	1.90054	2.95798
284	-39.6749	35.382	26.0784	1.19306	-0.0113675	0.573945	1.76302	3.18302
285	-41.8317	25.2864	26.2271	1.32138	0.00336298	0.519025	1.85495	2.99862
286	-39.6194	11.5959	27.9504	1.62884	-0.00360356	0.433528	1.88672	2.99956
287	-35.7505	30.9321	33.8143	1.2426	-0.0195346	0.553522	1.73244	3.12647
288	-41.4981	18.9448	34.1126	1.25826	0.0075657	0.525269	1.83255	3.03982
289	-39.5242	7.24052	33.4513	1.4778	-0.00848037	0.471482	1.86271	3.06692
290	-24.5932	48.0681	-13.5445	1.30867	-0.0287828	0.522663	1.65779	3.50234
291	-32.7332	13.3415	-11.1782	1.01364	-0.0552377	0.690655	1.63316	4.42913
292	-32.6405	21.3686	-2.80871	1.17112	-0.0452834	0.668082	1.71422	3.93499
293	-8.75822	-70.346	38.0559	1.56799	0.0524984	0.519289	1.86033	2.77378
294	-9.48169	-72.1697	45.5074	1.51112	0.0227555	0.392477	1.80455	2.72948
295	-5.39837	-66.5322	47.7222	1.53629	0.0247451	0.527042	1.74905	3.00108
296	-5.83829	-34.4589	25.9279	1.7144	0.038934	0.268158	1.80935	2.82233
297	-3.30235	11.6382	26.8713	1.04746	-0.0602065	0.471072	1.15183	3.13714
298	-4.56128	-23.7623	28.3265	1.53142	0.0190647	0.295456	1.7902	3.0349
299	-3.28657	-2.18762	30.6321	1.22018	-0.0565614	0.411851	1.29497	2.88384
300	-3.79282	-13.1238	29.9146	1.46959	-0.0203738	0.313905	1.49207	2.88121
301	-5.20886	23.9762	46.1745	1.23584	-0.0223746	0.553936	1.68461	3.65345
302	-6.11385	10.7262	52.8573	1.24142	-0.0172666	0.530293	1.72299	3.34825
303	-48.7963	2.31747	-32.2277	1.28963	-0.0512362	0.543847	1.59034	3.85413
304	-55.7158	-17.3168	-26.0067	1.3248	-0.0393589	0.549848	1.65079	3.67454
305	-59.3267	-28.1809	-16.834	1.39193	-0.0373391	0.540346	1.67657	3.60803
306	-51.9059	5.89378	-16.8254	1.20201	-0.0511427	0.549627	1.69091	3.65093
307	-50.6018	-2.71856	-19.5565	1.21311	-0.0447449	0.583983	1.67718	3.3829
308	-57.7023	-11.624	-16.5173	1.37916	-0.0308628	0.581702	1.68434	3.68226
309	-60.3274	-27.0645	-9.18705	1.38755	-0.0291541	0.627298	1.71065	3.58475
310	-53.1645	-6.52243	-10.4808	1.23881	-0.0384345	0.586014	1.75303	3.38724
311	-51.5299	-15.9246	-9.96289	1.34374	-0.0306039	0.567274	1.73083	3.24695
312	-59.598	-39.2402	-3.38151	1.43014	-0.0167651	0.611752	1.67042	3.5236
313	-52.2713	-25.3496	-4.93415	1.43845	-0.0227935	0.542865	1.74702	3.11578
314	-58.1322	-15.2156	-3.1864	1.33224	-0.0112184	0.57441	1.84443	3.43614
315	-52.2207	-36.2942	0.866026	1.521	0.00169176	0.520451	1.73317	3.11915
316	-57.2748	-51.2768	3.45742	1.36751	-0.0144845	0.560107	1.64813	3.41862
317	-61.0876	-28.2571	3.97459	1.39433	0.00597799	0.569602	1.8513	3.40035
318	-52.4556	-44.8511	7.05638	1.49861	0.00376323	0.524006	1.75086	3.09243
319	-46.1546	-58.7139	16.3432	1.42139	0.0109804	0.557114	1.69685	3.1037
320	-49.5251	-52.7	16.2267	1.68349	-0.00297172	0.469087	1.71524	3.108
321	-57.2346	-48.2193	17.1437	1.34423	-0.00278849	0.574732	1.7388	3.28384
322	-44.7355	-64.285	21.781	1.50184	0.00349399	0.537557	1.65718	3.09226
323	-46.6702	-57.6143	23.2946	1.65337	-0.00452025	0.49497	1.66116	3.11439
324	-52.37	-54.3859	22.8454	1.38477	-0.0180332	0.605517	1.6717	3.20017
325	-44.0698	-69.1657	31.7502	1.32637	0.013443	0.492156	1.63391	3.14471
326	-56.174	-49.7229	29.1492	1.27748	0.00335775	0.478041	1.64527	3.35289
327	-46.1107	-61.8062	31.612	1.40857	-0.00771185	0.568324	1.64262	3.10917
328	-50.2747	-56.6315	32.008	1.29281	-0.000289902	0.537359	1.64414	3.13406
329	-36.3034	-71.9859	42.0373	1.37624	0.0104698	0.400366	1.66914	3.07858
330	-42.8306	-63.5463	43.4339	1.32071	0.000272027	0.406443	1.66545	3.13764
331	-47.021	-56.0617	43.7788	1.23087	-0.000272238	0.38897	1.65895	3.12111
332	-33.3066	21.6021	-14.9805	1.21678	-0.0173599	0.557658	1.75151	3.58258
333	-33.7505	36.1119	-12.2687	1.33735	-0.000136818	0.543739	1.79139	3.15523
334	-38.3184	48.0066	-11.579	1.31302	-0.0256131	0.515673	1.7035	3.49952
335	-6.00997	53.4129	-9.17044	1.2344	-0.0370054	0.603768	1.64179	3.4586
336	-5.84879	34.3531	-9.15467	1.11008	-0.0723294	0.620669	1.46566	3.7548
337	-45.8178	32.9819	-8.83594	1.36069	-0.0138156	0.516144	1.77761	3.25753
338	-28.8298	55.4231	1.12843	1.17934	-0.00648406	0.579162	1.73709	3.17752
339	-43.6861	27.3291	1.69594	1.34239	-0.0344735	0.591437	1.86696	3.01848
340	-49.1964	33.5064	0.5883	1.32766	0.00225136	0.537559	1.8437	3.16269
341	-10.2868	65.4555	4.38913	1.12218	-0.0253832	0.430821	1.69317	3.36568
342	-7.78792	55.6263	8.04974	1.23335	-0.0386325	0.593291	1.6334	3.54958
343	-7.17929	44.2667	6.55178	1.11656	-0.0620044	0.644675	1.53416	4.03218
344	-49.5078	23.0906	8.70648	1.27313	-0.00647275	0.560838	1.85841	3.23758
345	-19.8293	60.764	10.3556	1.10968	-0.0220693	0.470497	1.72917	3.06165
346	-4.15105	35.326	13.286	0.918726	-0.0684136	0.57535	1.12708	4.12793
347	-6.75566	57.6807	20.7602	1.17502	-0.0345471	0.493212	1.63676	3.43803
348	-8.15501	46.2864	20.4269	1.20615	-0.0466332	0.640067	1.63734	3.64184
349	-22.9384	52.664	19.7474	1.17995	-0.0164958	0.5255	1.71002	2.99225
350	-3.58165	25.1358	20.8151	1.01464	-0.0687474	0.538519	1.14825	3.63307
351	-16.0077	57.3295	23.6282	1.13289	-0.0181781	0.468486	1.67879	2.96802
352	-7.90324	35.3245	23.5754	1.13818	-0.061797	0.652762	1.6085	3.83809
353	-22.5451	47.0755	27.4102	1.19375	-0.024759	0.540133	1.69961	2.99611
354	-6.10955	51.5941	36.026	1.18211	-0.0213362	0.351748	1.64616	3.3957
355	-5.64283	38.8602	34.7743	1.18928	-0.0455064	0.574935	1.6602	3.68923
356	-15.4844	47.6772	36.098	1.13212	-0.0370894	0.440301	1.65786	3.06522
357	-22.0512	38.4609	34.955	1.21619	-0.0276207	0.52474	1.69065	3.03455
358	-29.9693	28.6353	40.8887	1.19813	-0.0172021	0.568537	1.70764	3.20007
359	-37.3858	21.3905	42.0861	1.20888	-0.00380023	0.48977	1.75299	3.14318
360	-40.4317	11.4554	41.3458	1.20892	0.00510274	0.509929	1.82822	3.08503
361	-24.7124	27.7271	39.9449	1.35785	-0.0137522	0.504971	1.71399	3.09052
362	-11.5327	39.0288	48.3678	1.2249	-0.0223482	0.397742	1.65804	3.27306
363	-4.63216	34.213	50.3673	1.19786	-0.0230871	0.412215	1.66898	3.52098
364	-39.9302	4.31406	47.1596	1.2531	-0.00164734	0.481902	1.84759	3.07734
365	-36.2136	12.1165	51.4497	1.26573	-0.00257194	0.393868	1.79634	3.16048
366	-19.3109	29.5139	46.2148	1.26752	-0.0200931	0.485973	1.69334	3.10701
367	-28.9283	17.4311	49.8828	1.28384	-0.0139095	0.502016	1.76199	3.16588
368	-22.5407	16.5023	49.4433	1.32345	-0.0101578	0.476615	1.73073	3.01059
369	-10.9635	23.1376	58.6346	1.27601	-0.0102899	0.440925	1.65498	3.33066
370	-4.8515	14.4321	60.142	1.22413	-0.015615	0.460241	1.68588	3.52222
371	-10.7505	7.52666	66.27	1.26769	-0.0117868	0.432583	1.67237	3.24828
372	-8.66489	-51.9338	7.11081	1.67044	0.0138037	0.409055	1.79635	3.53167
373	-5.89255	-46.6107	13.7343	1.63709	-0.00375423	0.252401	1.4043	3.37789
374	-10.7425	-58.1823	13.5939	1.68681	0.0089809	0.559619	1.87379	3.47249
375	-4.21027	-51.0578	17.0889	1.62806	9.17138e-05	0.484425	1.8769	3.63362
376	-5.90072	-42.4632	22.3828	1.63004	0.0208358	0.33682	1.69132	3.13884
377	-4.63065	-61.1695	20.9432	1.59003	0.0212447	0.635901	1.86751	3.48951
378	-10.9251	-64.778	23.9518	1.69281	0.0266171	0.591086	1.88894	3.12369
379	-5.37368	-51.2734	25.8538	1.56942	0.00373025	0.597433	1.88906	3.6769
380	-2.91961	-41.6136	28.6893	1.56022	0.0217758	0.606788	1.99322	3.60093
381	-11.7173	-67.414	29.6272	1.69078	0.0384533	0.551916	1.88318	2.85266
382	-5.59708	-58.594	29.4715	1.59523	-0.0103216	0.634213	1.82048	3.28088
383	-2.28789	-32.8423	29.5416	1.63219	-0.00570713	0.502145	2.029	3.39292
384	-4.51692	-66.7559	29.9386	1.63195	0.0327378	0.604928	1.86902	3.27278
385	-9.91613	-48.4253	32.9449	1.7383	-0.0126029	0.507089	1.77832	3.26408
386	-4.94589	-37.4928	34.7202	1.50697	-0.00191227	0.635613	1.80285	3.9648
387	-2.40898	-28.068	36.3337	1.52566	-0.000582855	0.61843	1.84154	3.97029
388	-2.14039	-15.9933	36.7986	1.37284	-0.0244526	0.623564	1.76831	3.42922
389	-6.70642	-57.001	36.8736	1.60977	0.00511331	0.608933	1.78849	3.24332
390	-7.73875	-41.7628	38.6014	1.52711	0.0108836	0.617323	1.72645	3.43538
391	-4.35956	-65.8347	40.4113	1.58048	0.020067	0.593216	1.80864	3.17348
392	-4.42691	-23.9199	41.0155	1.39089	-0.0281964	0.7078	1.71169	3.98253
393	-4.44573	-32.7362	41.9053	1.41221	-0.000695941	0.700611	1.72089	3.90944
394	-9.12693	-49.4086	41.4302	1.58996	-0.0187072	0.575146	1.74434	3.09535
395	-6.02586	-42.7663	44.3498	1.44471	-0.00699691	0.667161	1.71301	3.58342
396	-6.07236	-57.0379	45.615	1.55652	0.00577589	0.593396	1.7571	3.13365
397	-6.09622	-49.8942	49.2229	1.50671	0.00835219	0.599351	1.7442	3.32928
398	-5.91518	-57.1882	51.4826	1.48726	0.00489222	0.561685	1.72111	3.10307
399	-18.7672	-29.326	-18.0159	0.663775	-0.0641446	0.186304	1.99565	2.64023
400	33.7835	-34.1034	-22.4983	1.2304	-0.0450698	0.526373	1.81708	3.76593
401	33.519	-26.0881	-22.3933	1.112	-0.0667413	0.534098	1.66315	3.32199
402	36.097	-50.2294	-18.1745	1.25492	-0.00832913	0.507865	1.9191	3.6761
403	29.0392	-46.7464	-12.2271	1.34697	-0.015491	0.573347	1.94912	3.31159
404	30.6833	-36.5056	-13.5004	1.25919	-0.0542301	0.516492	1.78852	2.89567
405	42.7335	-61.3073	-13.3358	1.28576	-0.0121306	0.550519	1.86466	3.29964
406	33.6661	-68.466	-13.7988	1.36423	0.00202073	0.487772	1.97959	3.413
407	27.394	-64.5935	-9.4291	1.58854	0.0134221	0.47487	2.01761	3.079
408	20.6713	-33.3786	-14.3687	1.14375	-0.0422447	0.384933	1.9935	3.32164
409	33.2968	-77.9973	-12.8003	1.34978	0.0495621	0.463365	1.96306	3.1268
410	22.7366	-77.387	-9.98366	1.58183	0.0493104	0.45427	2.04746	2.89414
411	25.2892	-57.9077	-6.9932	1.61346	0.0263488	0.482891	2.01919	2.9391
412	22.8861	-45.3299	-9.02512	1.39989	0.034477	0.50394	2.00947	3.18826
413	42.2009	-73.4367	-10.3763	1.30737	0.0338539	0.404373	1.88447	3.29046
414	15.8617	-72.8641	-6.65936	1.6148	0.0932624	0.446526	2.1317	2.87101
415	19.3729	-86.987	-9.43406	1.54488	0.0573191	0.414689	2.05569	2.51446
416	11.1818	-82.7423	-9.2321	1.3853	0.0582636	0.344205	2.12104	2.60346
417	32.4986	-86.9558	-11.6849	1.32624	0.0548923	0.273434	1.97382	2.95949
418	16.4909	-35.8657	-9.06827	1.14027	-0.0229129	0.308468	2.25443	2.86152
419	15.2314	-48.4419	-6.59328	1.37029	0.00268108	0.322384	2.20216	3.01712
420	13.4321	-59.2212	-2.88563	1.59039	0.0611225	0.414759	2.22503	3.01377
421	8.07694	-71.9149	-0.13395	1.5926	0.073022	0.413164	2.20831	2.49329
422	16.3312	-93.9135	-10.0854	1.26826	0.0678687	0.334394	2.10571	2.35787
423	44.3494	-77.6496	-4.3341	1.38627	0.0317273	0.35379	1.92395	3.23797
424	8.09502	-89.0791	-8.13774	1.29133	0.0642612	0.325048	2.15485	2.36631
425	24.1387	-94.9183	-8.38934	1.34517	0.0716104	0.284877	2.08602	2.47346
426	14.3558	-53.9536	1.47481	1.62978	0.00612966	0.472949	2.32086	2.59977
427	33.9165	-88.4569	-2.49566	1.63817	0.0628303	0.359708	1.99403	2.74622
428	17.8593	-44.8136	-2.58909	1.44472	-0.00553996	0.362642	2.14181	2.57782
429	4.43723	-79.2883	1.88804	1.52818	0.0787844	0.469534	2.26455	2.29797
430	45.2171	-65.8913	3.59011	1.61023	-0.000681141	0.519454	1.99539	2.87174
431	10.3786	-64.2757	6.54883	1.64355	0.0590346	0.500071	2.33716	2.21125
432	40.6523	-81.1552	1.9558	1.48828	0.057953	0.320065	1.93721	2.96769
433	12.7385	-42.5556	1.70387	1.68037	-0.0104604	0.268193	1.8521	2.6338
434	14.3658	-93.6649	0.346468	1.54654	0.0783541	0.426988	2.14735	2.13615
435	46.9826	-72.2015	7.17387	1.37598	0.00944233	0.448351	1.97194	3.11793
436	11.2777	-86.7235	3.38299	1.69871	0.0801724	0.513779	2.19735	2.22064
437	26.3117	-95.5515	3.67248	1.56548	0.0631849	0.345823	2.07706	2.41523
438	17.0205	-99.7922	3.21488	1.25487	0.0703375	0.237557	2.14356	2.36599
439	12.5826	-77.466	8.46708	1.79447	0.0705854	0.503162	2.27739	2.31031
440	22.9456	-58.6478	5.24381	1.91859	0.0699141	0.365587	2.16222	2.46763
441	15.7304	-69.3597	9.59357	1.71788	0.00692737	0.471178	2.32896	2.36778
442	32.423	-86.3741	8.30559	1.58251	0.05382	0.422271	1.98199	2.66503
443	6.31852	-86.1136	9.3131	1.72405	0.0820054	0.520427	2.21985	2.26135
444	19.2505	-95.4685	12.7376	1.45125	0.0634395	0.312287	2.07865	2.42659
445	20.647	-59.1377	11.1389	1.8732	0.0484013	0.473528	2.13017	2.89657
446	45.3032	-66.9125	15.2172	1.44915	0.0324619	0.52345	1.8532	3.02293
447	7.8498	-72.5858	14.0858	1.77016	0.0654638	0.561759	2.32571	2.29737
448	41.4337	-77.2248	13.2804	1.47494	0.0238683	0.450697	1.85642	3.07175
449	8.64343	-91.5523	14.5463	1.59598	0.0603396	0.388746	2.11469	2.33094
450	18.7576	-63.6553	16.3279	1.883	0.0128141	0.492031	2.17087	2.62545
451	27.7973	-87.2557	18.3358	1.64541	0.0524521	0.411762	2.04827	2.6365
452	6.15378	-80.1346	22.3859	1.78342	0.0563825	0.499985	2.13902	2.50925
453	34.394	-80.781	18.3143	1.4925	0.0338251	0.473315	1.92153	2.89815
454	17.2292	-89.1195	22.7949	1.63781	0.0491491	0.374977	2.06686	2.46429
455	13.0467	-70.5293	22.3524	1.75398	0.046886	0.524278	2.1985	2.45672
456	10.1533	-84.9407	31.0831	1.61251	0.0574336	0.320754	2.06361	2.6253
457	19.5569	-62.7276	25.1679	1.98844	0.0290713	0.478824	2.02527	2.92352
458	36.9809	-77.0488	27.3274	1.38218	0.00734658	0.494607	1.85674	3.07847
459	32.7263	-74.6002	22.6461	1.66255	0.0277127	0.485653	1.93296	2.73489
460	14.8849	-76.1979	31.634	1.78344	0.0255548	0.472043	2.10978	2.49227
461	27.9464	-79.5816	26.4303	1.58009	0.056245	0.478312	2.06098	2.60392
462	18.1877	-67.5093	32.3555	1.71734	0.0309307	0.473012	2.025	2.6736
463	21.8076	-83.2089	36.6274	1.47776	0.0402599	0.288835	2.06346	2.64572
464	18.476	-76.9537	39.4837	1.64932	0.0373512	0.391236	2.04024	2.50485
465	26.0282	-72.8047	41.3133	1.40725	0.0159417	0.468634	1.958	2.62347
466	18.6546	-73.7729	46.3631	1.39588	0.0233782	0.270435	1.92703	2.67868
467	54.9159	1.8113	-3.38225	1.26069	-0.0446111	0.566575	1.73442	3.5531
468	59.3563	-5.58515	-5.67274	1.37059	-0.0347595	0.562519	1.73193	3.59076
469	47.5156	-4.87648	-7.27378	1.1408	-0.0228682	0.579924	1.66275	2.75359
470	57.3252	-16.2193	-3.25331	1.37618	-0.0164804	0.609873	1.76793	3.29942
471	52.4031	-28.001	0.83627	1.47445	-0.0176989	0.577173	1.79231	3.21389
472	64.0646	-19.0863	2.25207	1.47112	0.0072089	0.481006	1.85527	3.60049
473	56.524	-12.8559	4.83633	1.37618	0.0181496	0.610853	2.03567	3.26242
474	42.7499	-17.427	0.43878	1.41883	-0.0030293	0.57044	1.90677	2.71272
475	62.7398	-28.6862	5.14392	1.39395	0.0149286	0.515369	1.85891	3.44434
476	54.1661	-34.9471	7.24265	1.4434	0.0116111	0.603778	1.85459	3.19212
477	38.3011	-7.00423	9.84948	1.25232	-0.033498	0.702792	1.72381	3.81133
478	42.0376	-21.1049	8.95838	1.41857	0.0451652	0.642655	2.25453	3.085
479	36.5115	-19.5171	9.15093	1.51887	-0.00197115	0.580008	1.91902	3.22648
480	49.747	-23.0371	9.85426	1.50204	0.00947433	0.626066	2.15507	3.1839
481	40.6841	0.835874	13.2705	1.26903	-0.0461188	0.610354	1.66609	3.03886
482	60.2212	-27.1752	11.9346	1.43012	0.0116325	0.59474	1.92807	3.22545
483	37.6373	-9.6547	16.6064	1.51594	-0.0216108	0.554928	1.79543	3.09023
484	60.8542	-37.1415	13.6689	1.40398	0.000947872	0.503028	1.83875	3.38381
485	35.5688	-20.0469	17.8154	1.73114	0.00812485	0.514945	1.90287	3.03827
486	43.0689	-12.5652	17.6719	1.40099	0.00903432	0.597333	1.82756	3.25835
487	42.6128	-29.6623	16.2634	1.6472	0.0129845	0.541184	2.05268	2.73961
488	50.5096	-9.8442	13.4357	1.30165	-0.000203154	0.648742	1.7657	3.37855
489	41.2379	-26.1827	20.1224	1.61096	0.0306163	0.554587	1.92709	3.25085
490	58.844	-1.09956	11.7055	1.31794	-0.00248913	0.533558	1.76155	3.29071
491	48.8116	-20.9366	18.8003	1.44069	0.0589948	0.619173	1.84616	3.49858
492	49.8299	-30.4113	24.3353	1.69407	0.020336	0.504801	1.83059	2.88623
493	59.2554	-12.7237	15.8967	1.29002	0.0187451	0.562701	1.74543	3.41207
494	60.4408	-1.80073	18.3226	1.22748	0.0286235	0.471123	1.88663	2.97804
495	64.1404	-7.86239	24.7056	1.06517	0.0172705	0.293272	1.86393	3.00334
496	59.1766	2.50143	28.2389	1.17386	-0.0128813	0.396772	1.88087	3.43154
497	55.1216	-6.19903	25.3453	1.30919	0.0419297	0.507409	1.99272	2.22656
498	59.524	-9.50623	36.3418	1.07841	-7.80653e-05	0.315032	1.91047	2.66276
499	50.1066	-6.52975	35.5506	1.30663	0.0149049	0.450682	2.05085	2.9796
500	50.1807	-11.8514	35.557	1.32517	0.0358448	0.495828	2.03715	1.82575
501	55.2862	-16.4655	40.6185	1.25394	0.0186794	0.459315	1.83915	2.74969
502	6.58898	-2.61023	41.8456	1.20771	-0.0430541	0.596532	1.67008	3.59313
503	7.76281	-13.5923	41.3798	1.39941	-0.0195142	0.523632	1.70269	3.5385
504	48.8731	-14.5733	46.9696	1.26405	0.0378669	0.383355	2.09715	2.14729
505	51.0604	-20.1057	47.4606	1.21386	0.0430015	0.394235	1.90496	2.60148
506	12.2259	-17.413	42.4983	1.3837	-0.0149701	0.508487	1.81052	2.93208
507	39.5735	-15.3623	37.8196	1.58798	0.0471166	0.375931	2.09391	2.24578
508	9.32978	-7.43519	45.4308	1.23991	-0.0154171	0.548485	1.78302	3.2633
509	43.8001	-9.59044	47.4587	1.32659	0.000369275	0.436113	2.08999	2.94238
510	46.0863	-26.9217	52.681	1.17181	0.0323094	0.354567	1.94417	2.59033
511	45.5691	-21.6327	56.8733	1.29368	0.0533524	0.27181	2.114	2.29301
512	7.32985	0.393321	52.2064	1.23035	-0.0076787	0.539885	1.7612	3.41781
513	10.5329	-24.2013	46.6854	1.31733	-0.00431326	0.557007	1.91238	2.92179
514	38.7262	-20.2123	46.3545	1.45067	0.0593377	0.435956	2.12986	2.09302
515	7.75336	-12.1645	50.7209	1.20846	-0.00069534	0.560922	1.92583	3.27193
516	38.3542	-17.3281	52.8149	1.34896	0.0483477	0.406422	2.23433	2.96236
517	33.0591	-36.4377	53.1493	1.57564	0.0231947	0.414761	1.91491	2.46066
518	38.5491	-32.5812	57.6133	1.33083	0.0310833	0.369637	1.99742	2.51104
519	9.13026	-33.0344	51.3903	1.30342	0.0322983	0.513334	1.92943	2.8034
520	31.2587	-41.0832	58.9029	1.31957	0.0330607	0.353655	1.85132	2.59594
521	34.7958	-27.3958	57.2571	1.46809	0.0434965	0.367105	2.15732	1.99654
522	36.748	-14.5736	63.3691	1.42387	0.0266177	0.268345	2.07735	3.14844
523	5.3756	-20.0804	56.5588	1.24749	0.00311718	0.467508	2.05223	3.21002
524	29.9025	-33.7739	62.585	1.37028	0.0483037	0.365274	2.00805	2.33523
525	29.5657	-23.5537	56.8777	1.40751	0.0424349	0.369349	2.28198	2.79469
526	25.644	-11.5541	62.7277	1.26116	0.00793526	0.439074	1.84788	2.8359
527	10.273	-41.2451	62.5284	1.28918	0.043101	0.41315	1.89135	2.4609
528	27.7916	-18.5223	68.7386	1.33698	0.0163616	0.293782	2.12468	3.04655
529	25.3057	-40.1878	61.8474	1.35258	0.00483853	0.43466	1.83918	2.44364
530	5.10654	-31.0824	59.8311	1.25903	0.03012	0.406416	2.09207	2.83794
531	22.5692	-29.7129	62.2275	1.32631	0.0427355	0.345742	2.15393	1.82268
532	16.5242	-8.02152	68.4029	1.17954	-0.00287935	0.399947	1.76998	2.99035
533	20.0858	-25.2432	63.3974	1.31368	0.0290139	0.348153	2.22703	2.70861
534	22.7085	-34.6539	67.642	1.34522	0.0347255	0.352881	1.95241	2.15446
535	17.1438	-16.2687	70.5277	1.21735	-0.00140018	0.374602	1.99966	2.73517
536	20.0277	-42.8822	67.3953	1.2256	0.00336909	0.344384	1.79821	2.42273
537	7.10624	-18.5006	70.2217	1.24723	0.0100789	0.374852	2.08718	3.00615
538	11.3352	-40.9461	72.4183	1.40879	0.0574049	0.343946	1.89575	2.45359
539	4.4507	-33.3315	69.5212	1.33309	0.05366	0.373511	2.12533	2.59183
540	13.3888	-33.0919	68.9276	1.29772	0.0626876	0.34848	2.13008	1.75969
541	12.5563	-27.3757	69.9754	1.25719	0.0409147	0.349406	2.21712	2.62163
542	14.3814	-34.7993	75.1096	1.50263	0.0398708	0.234927	2.00726	2.13483
543	46.8704	-35.6569	-21.6301	1.29225	-0.0308001	0.535004	1.74663	3.62859
544	47.718	-45.7839	-16.9373	1.36363	-0.0288257	0.536086	1.76189	3.44065
545	47.2549	-57.5926	-10.3489	1.40495	-0.0150312	0.532395	1.78553	3.34527
546	54.3252	-55.6839	-8.07272	1.35159	-0.0212607	0.501139	1.73476	3.63363
547	46.917	-64.3081	-4.44473	1.42739	-0.0120522	0.546324	1.83486	3.23995
548	57.7298	-52.8053	-0.055869	1.3466	-0.0153782	0.518263	1.70903	3.55192
549	51.5776	-59.0821	1.57171	1.42537	-0.00839626	0.544779	1.81855	3.26476
550	54.654	-54.1476	6.04809	1.25667	-0.0179708	0.489976	1.80219	3.24933
551	46.4543	-61.2901	10.1512	1.47006	0.00214839	0.55189	1.92664	2.98149
552	50.0654	-55.4615	12.717	1.43693	-0.018738	0.567663	1.82172	3.19484
553	46.9709	-59.9782	17.7329	1.42827	-0.00154735	0.567226	1.79481	3.05086
554	42.6409	-78.1709	23.5736	1.36236	0.0287183	0.409512	1.79131	3.39948
555	58.0538	-16.4966	33.5965	1.22789	0.0189448	0.520366	1.72935	3.00325
556	34.7796	-70.1308	35.2237	1.4248	0.00993558	0.534407	1.8704	2.92807
557	30.131	-67.7397	33.0039	1.79092	0.0203288	0.45228	1.91075	2.66594
558	54.7528	-24.8322	41.4452	1.32921	0.035156	0.508546	1.71014	3.04749
559	48.4309	-34.7481	45.3571	1.27727	0.00281464	0.444738	1.74524	2.97628
560	31.1234	-63.7904	41.427	1.49601	0.0126408	0.505719	1.88586	2.84877
561	42.9379	-39.2057	43.3018	1.32767	-0.00660134	0.446259	1.78609	2.88834
562	25.6139	-64.6199	45.066	1.57822	0.0157501	0.461705	1.88243	2.65561
563	50.2919	-22.8726	40.6608	1.46553	0.0224592	0.536233	1.75649	2.74064
564	44.5138	-29.0727	42.7924	1.47866	0.00261213	0.500245	1.78415	2.72477
565	38.0251	-39.9566	44.1513	1.42801	-0.00136795	0.438292	1.81494	2.78089
566	14.9687	-70.542	51.4266	1.5105	0.0134251	0.330762	1.87107	2.70664
567	27.9465	-60.9034	50.3866	1.46688	0.0219159	0.417837	1.90218	2.70902
568	34.5288	-47.2006	46.4253	1.49831	0.014024	0.450691	1.84807	2.73813
569	30.6213	-53.6333	49.4058	1.46227	0.0318293	0.457833	1.91841	2.62568
570	38.1575	-33.9445	46.9067	1.61307	0.00486349	0.4244	1.8399	2.64307
571	20.8134	-65.2131	54.4106	1.43149	0.0157189	0.40632	1.86196	2.65622
572	35.9245	-40.5563	51.412	1.3666	0.00621232	0.44375	1.84105	2.71424
573	9.26567	-66.2425	54.0539	1.61258	0.00569758	0.403478	1.78565	2.90745
574	6.82649	-51.9451	53.6028	1.44992	0.00584371	0.536619	1.78575	3.17073
575	33.8245	-47.4075	55.2955	1.29053	0.0197623	0.372349	1.86152	2.67611
576	26.9505	-54.8098	58.2641	1.36208	0.0193367	0.407336	1.8916	2.56029
577	12.4156	-63.9359	58.5385	1.5771	0.00497151	0.352982	1.77477	2.79765
578	8.58857	-59.2418	56.9259	1.44866	0.0261334	0.454938	1.74366	2.87962
579	18.7523	-59.8221	61.6787	1.29991	0.0135535	0.307902	1.82567	2.71434
580	12.6566	-57.486	61.6842	1.47253	-0.00309883	0.412286	1.73637	2.7296
581	8.2827	-51.6879	62.6741	1.37963	0.00309963	0.441903	1.72574	2.90632
582	27.3974	-46.6432	63.7753	1.28645	0.00543191	0.333447	1.78252	2.65438
583	19.9252	-52.952	63.9608	1.35224	0.0025472	0.390175	1.77334	2.59262
584	13.7013	-49.759	68.181	1.40392	0.00607785	0.345157	1.74974	2.74958
585	42.6932	-1.37296	48.5518	1.34889	0.00649654	0.476042	1.83316	2.92391
586	33.325	-1.60477	51.3637	1.32515	-0.00416651	0.505452	1.80079	3.0406
587	26.7557	1.59842	54.2592	1.34192	0.00170988	0.482119	1.72453	3.06541
588	36.7096	-6.83507	54.766	1.29532	0.00711554	0.43659	1.88875	2.84253
589	26.2578	-7.55259	52.8709	1.44098	-0.0117725	0.436994	1.77806	2.87746
590	22.4731	-2.60525	60.9013	1.22122	-0.00590034	0.452187	1.72826	3.02171
591	57.4364	7.82122	22.6597	1.28029	-0.00147295	0.50809	1.72822	3.39854
592	43.5731	9.92564	25.911	1.47793	0.00119785	0.510692	1.75018	3.10899
593	46.7132	6.38245	29.4864	1.3917	-0.0076407	0.546502	1.74988	3.08708
594	52.3309	3.81538	34.2693	1.24302	-0.0141401	0.485535	1.77347	3.08375
595	53.694	-48.1541	11.327	1.42746	0.0223002	0.607627	1.80634	3.32664
596	52.0823	-42.1618	12.8771	1.67634	0.0111549	0.54253	1.84626	3.1104
597	55.1312	-43.8997	19.9268	1.42533	0.0223545	0.588672	1.78494	3.17374
598	59.6177	-34.288	21.9627	1.32909	0.00934619	0.603138	1.78309	3.2716
599	59.2011	-40.8883	21.0136	1.2551	-0.00663468	0.537928	1.74938	3.3907
600	55.5215	-23.0795	22.5436	1.34269	0.0378845	0.641247	1.77255	3.31784
601	56.6828	-43.5602	27.1329	1.25145	-0.010283	0.519047	1.71061	3.34365
602	60.4689	-37.7771	29.5236	1.18828	-0.00763412	0.478782	1.69335	3.48184
603	57.7934	-30.8965	30.6137	1.39171	-0.0048584	0.578475	1.71086	3.05193
604	60.8704	-16.0995	25.7042	1.14815	0.00210696	0.489394	1.70977	3.32751
605	60.5795	-22.8724	31.9375	1.1879	0.00265919	0.462997	1.69503	3.28498
606	55.8619	-42.3737	36.6702	1.21963	-0.0164312	0.44565	1.70182	3.26874
607	59.6309	-30.7171	39.8916	1.17575	-0.00366244	0.344862	1.67207	3.36337
608	49.5309	1.98082	43.0601	1.29	0.00858569	0.426236	1.78125	3.17847
609	37.5644	4.7387	-15.7148	0.933695	-0.073077	0.611614	1.59024	3.38275
610	40.5854	-3.46303	-10.738	1.06457	-0.0815841	0.720648	1.61471	3.55097
611	39.7195	10.3492	-4.53586	1.04877	-0.0440438	0.754614	1.59551	4.63562
612	35.8632	27.0591	1.9123	1.32833	-0.0267001	0.580562	1.68901	3.35581
613	39.4012	-10.3134	-2.4316	1.21419	-0.0476058	0.729191	1.74244	3.92156
614	39.3057	2.74688	3.06676	1.12381	-0.0623674	0.818454	1.64674	3.90432
615	33.777	18.4703	8.31581	1.28171	-0.051992	0.616789	1.61568	3.25584
616	41.6096	22.8871	6.64745	1.28434	-0.0294929	0.638534	1.68301	3.24939
617	36.0242	6.41794	10.7947	1.23063	-0.064449	0.676784	1.61423	3.17512
618	44.2371	14.6944	4.84469	1.17996	-0.053669	0.716757	1.65137	3.64336
619	49.5854	9.82012	1.91586	1.21329	-0.0489714	0.687865	1.65751	3.67667
620	47.1539	-0.703635	8.48057	1.21274	-0.0304767	0.680772	1.70908	3.44895
621	55.1576	3.0951	6.14537	1.32699	-0.0288923	0.609635	1.71186	3.52182
622	52.9692	11.9265	10.4522	1.28799	-0.0191271	0.610591	1.6583	3.34328
623	52.0903	8.25163	18.3554	1.33261	-0.00630957	0.574469	1.67831	3.16217
624	46.0148	39.8907	2.34912	1.29595	-0.00561008	0.528494	1.63465	3.13639
625	28.8232	44.7166	26.4889	1.21436	-0.0187941	0.546705	1.58352	3.05797
626	7.39748	21.1306	33.3027	1.13083	-0.0600138	0.63091	1.57673	3.68947
627	4.1539	6.43907	35.6917	1.09034	-0.0399477	0.647644	1.58323	3.50504
628	2.54813	-6.378	34.5152	1.24406	-0.0579887	0.572014	1.68136	2.92918
629	7.12736	-25.606	41.4883	1.471	-0.0240106	0.620185	1.72868	3.76943
630	8.85657	9.22835	42.5255	1.19498	-0.015894	0.559271	1.66508	3.46522
631	9.59673	-34.9897	42.9044	1.53869	0.0221352	0.59106	1.7501	3.34461
632	13.6823	-26.5525	40.5123	1.67545	-0.00809629	0.425182	1.72962	2.85733
633	7.25696	12.2664	49.8601	1.26278	-0.0129047	0.538132	1.69344	3.5685
634	11.1164	-41.9395	48.9341	1.51243	0.00802882	0.543426	1.77618	3.0158
635	14.6063	-33.7269	45.3061	1.54401	0.0115295	0.432754	1.75548	2.62673
636	6.34249	10.556	57.5329	1.2232	-0.0127326	0.510291	1.68053	3.45519
637	13.3476	-39.2459	52.9825	1.44995	0.0170254	0.423871	1.82167	2.51673
638	10.126	-45.9891	57.6346	1.42355	0.00674161	0.464416	1.79192	2.69874
639	6.49859	-2.70428	63.7212	1.25783	-0.00298167	0.467108	1.77264	3.42166
640	13.997	3.60333	67.9437	1.17777	-0.0139439	0.398057	1.66132	3.28105
641	10.1223	-8.42516	69.2736	1.26188	-0.00355207	0.407156	1.79415	3.07804
642	20.7398	13.0936	-20.3049	1.12212	-0.0557015	0.58601	1.70273	4.19536
643	14.7502	26.0507	-22.9417	1.32478	-0.0464731	0.549273	1.58618	3.45852
644	13.2586	13.9508	-17.3828	1.02853	-0.0679384	0.716395	1.52533	3.64605
645	10.2285	29.0299	-20.774	1.19	-0.0512228	0.577679	1.5491	2.86877
646	23.3996	29.5373	-17.1287	1.28738	-0.0277757	0.544937	1.66396	3.50374
647	9.824	48.6172	-21.6759	1.29386	-0.0397268	0.506848	1.54771	3.37178
648	5.15509	14.9677	-18.8758	1.10984	-0.0720643	0.6221	1.57007	3.51457
649	3.29752	36.847	-24.1878	1.33435	-0.0520456	0.574376	1.55006	3.44306
650	3.75448	18.3029	-12.6108	1.07951	-0.07943	0.670792	1.28161	3.8001
651	8.74129	63.2256	-12.3859	1.29568	-0.0284242	0.458712	1.59183	3.69671
652	30.0701	3.20503	-42.1023	1.21413	-0.078586	0.455892	1.47197	4.39297
653	34.9387	11.6907	-38.975	1.21585	-0.06307	0.532888	1.45607	4.17235
654	48.6361	-5.95373	-37.978	1.23017	-0.0452222	0.512556	1.48973	3.99537
655	41.3805	-10.3921	-33.8696	1.20017	-0.0614535	0.548901	1.54579	3.5632
656	32.4603	-9.03291	-34.8665	1.1007	-0.0798977	0.48968	1.54051	4.03961
657	20.0563	-4.06667	-30.6776	0.969234	-0.0854514	0.439308	1.48094	4.2009
658	24.6556	3.93891	-28.4484	0.948069	-0.0933561	0.489169	1.25483	5.10233
659	51.5023	-22.9646	-28.4584	1.25371	-0.0431049	0.534154	1.60098	3.63027
660	42.8399	-24.4338	-24.1312	1.27396	-0.0487457	0.544419	1.67764	3.4697
661	31.8983	10.1977	-27.5712	1.03641	-0.0744976	0.469515	1.48014	4.34357
662	41.0372	18.3242	-29.625	1.18486	-0.0777692	0.472846	1.4586	4.20368
663	24.8708	-15.5524	-28.8582	1.00363	-0.0566992	0.272728	1.72661	3.47579
664	38.9977	9.41129	-22.7127	0.918394	-0.0936575	0.510733	1.50108	3.69621
665	22.1858	-24.5241	-22.3238	0.914683	-0.0480049	0.248338	1.88372	2.99743
666	45.8722	8.07859	-16.1567	1.02886	-0.0701265	0.537875	1.48702	3.33033
667	53.8875	-49.581	34.8044	1.28773	0.00189772	0.49785	1.73218	3.21654
668	41.4738	-72.1928	35.4506	1.28861	-0.00808714	0.400232	1.796	3.29727
669	51.077	-52.9698	41.9989	1.1715	-0.00456339	0.415325	1.74639	3.29073
670	54.3345	-36.3425	45.3305	1.08462	-0.00736884	0.280616	1.69426	3.23288
671	49.4688	-44.3665	44.8465	1.32503	-0.0102405	0.446361	1.74155	3.09882
672	45.6363	-55.5477	45.7104	1.21693	0.00943502	0.347318	1.78739	3.13404
673	36.527	-65.011	42.1906	1.36648	0.0134553	0.415711	1.85106	2.9478
674	45.2058	-47.6587	45.2123	1.39039	-0.0178559	0.535502	1.78624	2.97576
675	38.8404	-55.8994	44.94	1.48067	0.0173865	0.501149	1.83759	2.88491
676	39.7532	-47.2396	43.453	1.53338	0.0140923	0.544761	1.83187	2.81789
677	33.5039	-57.2802	45.2504	1.55578	0.0124005	0.50716	1.87514	2.82269
678	57.382	-30.8427	-22.0927	1.31493	-0.038549	0.565572	1.60911	3.69584
679	56.3197	-46.8438	-17.6703	1.28922	-0.0283781	0.51839	1.70428	3.83678
680	60.137	-44.359	-8.29183	1.39791	-0.0296475	0.552596	1.66778	3.68889
681	32.034	17.9325	-12.3849	1.01952	-0.0468807	0.669933	1.60949	4.0438
682	33.7131	22.9542	-6.01672	1.11578	-0.0246406	0.688953	1.65232	3.79206
683	22.6079	42.6901	-15.7493	1.27604	-0.0311868	0.512368	1.57318	3.49555
684	24.9696	55.49	-12.8888	1.25083	-0.0276003	0.513544	1.55018	3.49533
685	39.3024	51.01	-9.24529	1.28902	-0.0224118	0.492073	1.57259	3.55857
686	29.6197	56.5631	-1.83162	1.16081	-0.01481	0.58038	1.58736	3.24568
687	19.0946	62.5422	-2.5478	1.16788	-0.0126243	0.517724	1.60389	3.23573
688	40.8736	49.8699	-0.540568	1.19331	-0.00993711	0.560405	1.59312	3.29105
689	25.7219	56.0922	5.26891	1.22533	-0.00990131	0.591556	1.60987	3.0178
690	39.5845	47.6001	8.3246	1.2085	-0.0148466	0.586965	1.61392	3.20233
691	33.4907	53.17	8.5084	1.12941	-0.00463251	0.520609	1.6191	3.15262
692	43.6489	38.7528	10.1611	1.28327	-0.00630121	0.564301	1.65041	3.04755
693	52.7461	20.0768	11.7194	1.2781	-0.00417702	0.540208	1.69547	3.39857
694	47.1813	30.3345	16.0579	1.27913	0.0174028	0.525049	1.7312	2.98916
695	26.5148	55.0767	12.9912	1.21723	-0.00582768	0.579387	1.59936	3.00623
696	49.3146	17.5986	21.3827	1.27646	0.00210624	0.557353	1.74508	3.14985
697	40.2298	43.346	17.0171	1.20655	-0.0166206	0.518649	1.61822	3.21779
698	32.2158	48.5095	18.5389	1.2256	-0.0280937	0.571856	1.60102	3.13166
699	43.7726	30.4786	22.4822	1.29333	0.00169878	0.521053	1.70738	3.01456
700	24.1607	52.9039	22.6008	1.13006	-0.0191453	0.477702	1.57348	3.05632
701	41.939	17.2305	27.0941	1.37693	-0.00157997	0.53773	1.76465	2.9716
702	37.4084	38.5106	26.5657	1.17705	-0.0172685	0.539758	1.60708	3.16271
703	44.158	24.6322	30.5903	1.17882	0.0150787	0.424174	1.70274	3.06055
704	40.1394	11.5671	32.8926	1.42039	0.0100661	0.513417	1.74656	3.06646
705	39.6523	28.4466	35.6192	1.17496	-0.0148408	0.480473	1.62508	3.13536
706	31.6148	36.5571	34.2099	1.17545	-0.0122608	0.525342	1.59313	3.13173
707	43.2152	5.18166	36.9093	1.40689	0.000436508	0.556167	1.76841	3.00066
708	41.4908	15.6771	39.116	1.22898	-0.000571687	0.462529	1.69743	3.0793
709	36.7544	22.288	44.9716	1.21053	-0.0142498	0.37948	1.6348	3.2629
710	41.4178	6.15984	45.7223	1.23712	-0.00164734	0.463767	1.7439	3.0704
711	38.2329	10.077	51.9484	1.266	-0.00545516	0.331085	1.72221	3.20737
712	30.466	12.6968	52.3541	1.28657	-0.00598608	0.53412	1.6882	3.12085
713	24.1727	8.59001	54.3195	1.31896	-0.0105392	0.490074	1.67465	2.98262
714	21.5933	7.07324	62.5478	1.23375	-0.0225838	0.406493	1.65301	3.18778
715	12.0217	-66.1432	33.0986	1.79349	0.0327378	0.540518	1.99148	2.98389
716	12.2263	-70.5425	41.8626	1.5742	0.0355372	0.486189	1.95633	2.76584
717	6.4128	-67.6141	43.8224	1.59001	0.0217293	0.540274	1.86505	3.14452
718	8.92686	-69.9643	48.9343	1.57157	0.0507908	0.357469	1.85294	2.89426
719	6.80482	-62.857	50.8827	1.49025	0.0239065	0.530784	1.79122	3.10479
720	6.74738	-31.5117	26.7669	1.83159	0.0382582	0.243986	1.88543	2.82106
721	4.99771	-1.78102	29.8739	1.13091	-0.0623786	0.381279	1.25542	2.8892
722	5.57422	-18.9597	28.6256	1.54686	-0.00816195	0.293457	1.74388	2.89868
723	8.43855	34.7957	22.5894	1.09193	-0.0690324	0.640174	1.53454	3.89804
724	7.94122	32.7613	32.6218	1.22272	-0.0370175	0.621851	1.59969	3.72326
725	5.89943	25.5299	47.576	1.23541	-0.0150673	0.538122	1.63583	3.72129
726	51.4259	-52.5661	17.0221	1.5141	-0.0111025	0.527662	1.77757	3.36039
727	51.7121	-47.4971	18.5123	1.59407	-0.0022696	0.537271	1.79776	3.16205
728	51.6855	-51.3228	23.663	1.38794	-0.00443394	0.585642	1.75929	3.19669
729	46.3768	-68.3641	23.976	1.33993	0.00222582	0.524684	1.75833	3.24287
730	50.0356	-57.1778	23.4168	1.53142	-0.0165997	0.551393	1.75584	3.28059
731	53.8731	-47.6857	25.6897	1.45601	-0.0159412	0.540517	1.74691	3.14379
732	47.7162	-63.87	30.4184	1.34161	0.00292526	0.536136	1.75578	3.26443
733	51.9698	-54.3954	31.3116	1.30658	-0.0145198	0.547657	1.74154	3.2574
734	49.5318	-58.969	35.796	1.26229	0.00032456	0.477902	1.7575	3.29987
735	44.2034	-63.9629	40.7657	1.23285	0.0113396	0.412582	1.7941	3.21956
736	49.1642	6.56565	-31.7046	1.27485	-0.0555732	0.543768	1.48142	3.91242
737	57.7582	-11.3811	-25.1135	1.33895	-0.0521177	0.556222	1.52165	3.82395
738	49.789	13.5205	-19.8168	1.27734	-0.0924323	0.524507	1.51877	3.96791
739	58.4769	-9.03301	-15.9731	1.3763	-0.0344892	0.579712	1.55978	3.63876
740	62.02	-29.0538	-14.4924	1.38634	-0.0438694	0.558976	1.61549	3.71528
741	52.7895	1.56539	-15.6718	1.27659	-0.0433251	0.604599	1.58107	3.46495
742	60.5843	-22.6113	-8.04463	1.38702	-0.0364894	0.636276	1.63776	3.59086
743	50.5752	-11.5654	-12.438	1.34767	-0.0414322	0.593297	1.63476	3.11604
744	61.942	-34.1605	-3.2996	1.38774	-0.0235339	0.619749	1.66877	3.67562
745	49.715	-23.6606	-6.19029	1.57569	-0.0167604	0.53149	1.70777	3.11728
746	54.026	-32.5546	-2.39734	1.52778	-0.0210938	0.635685	1.70596	3.3459
747	58.4146	-44.1944	4.2092	1.39595	-0.00979086	0.592212	1.72276	3.54279
748	50.8214	-37.3345	4.14238	1.65312	-0.00087315	0.532439	1.78262	3.25517
749	28.3111	18.8552	-18.3352	1.14639	-0.0264037	0.576215	1.69498	3.94751
750	34.6048	38.5619	-11.8871	1.29875	-0.00486193	0.55683	1.684	3.15862
751	37.9574	27.6389	-14.966	1.26231	0.0196757	0.539255	1.75453	3.64222
752	45.835	33.9392	-9.3867	1.36889	-0.0156051	0.516846	1.66039	3.44071
753	49.2391	31.2489	-0.921116	1.35586	0.00225136	0.53586	1.69794	3.25913
754	51.6338	27.4964	8.37507	1.31063	-0.00688357	0.531744	1.71531	3.28682
755	5.46369	38.8806	-14.0208	1.15667	-0.0578062	0.674892	1.54244	3.62937
756	6.17383	55.2519	-9.11774	1.23948	-0.0262256	0.599939	1.5797	3.58094
757	3.7026	28.3029	-7.9242	1.08948	-0.0661593	0.527093	1.25534	3.86304
758	8.69013	50.9946	-2.55442	1.16958	-0.0812936	0.642598	1.5572	3.55721
759	8.74119	64.8874	2.74785	1.23115	-0.0316928	0.472018	1.59976	3.50926
760	7.06752	41.08	-0.340465	1.00377	-0.0729091	0.582277	1.38258	4.04622
761	16.8896	63.7735	12.4541	1.06728	-0.0220693	0.405199	1.59146	3.17369
762	7.89427	55.3663	12.4009	1.19281	-0.041114	0.582177	1.55339	3.5954
763	9.15456	43.3692	10.5513	1.05252	-0.066268	0.639844	1.49715	3.98204
764	5.20427	27.8488	16.3982	0.970722	-0.0642363	0.425592	1.08271	3.55848
765	15.0998	59.0502	23.3031	1.09412	-0.0204917	0.44076	1.56427	3.03321
766	8.47083	43.8478	22.0162	1.18906	-0.045454	0.624305	1.56608	3.65408
767	4.95814	14.4116	24.7173	1.00861	-0.0628305	0.412343	1.05775	3.2761
768	7.06566	53.1526	30.4276	1.21117	-0.0213362	0.450859	1.56367	3.51742
769	17.2001	49.3122	34.6479	1.14785	-0.0194621	0.440989	1.56221	3.06151
770	24.3143	39.2078	35.4236	1.27811	-0.0275562	0.546964	1.58547	3.06337
771	5.85989	40.9003	38.8102	1.24318	-0.0317566	0.505872	1.59782	3.67551
772	11.1429	43.8062	45.5616	1.16546	-0.0243585	0.318599	1.58841	3.33402
773	28.4132	27.2883	41.7671	1.28091	-0.0230313	0.565416	1.62185	3.114
774	20.6787	34.8815	43.6071	1.11787	-0.0126129	0.437423	1.60631	3.10222
775	11.4599	31.8293	54.3128	1.28563	-0.0223004	0.41606	1.60588	3.42844
776	24.4302	19.875	47.8942	1.27296	-0.0166551	0.545264	1.6571	3.00337
777	21.0872	21.6626	55.378	1.23711	-0.0165127	0.403308	1.63044	3.2561
778	11.0105	16.9998	61.9685	1.25182	-0.0161042	0.437286	1.62398	3.39624
779	10.4289	-46.2895	5.51861	1.85651	0.00426727	0.34607	1.8194	3.29169
780	11.3633	-53.6313	11.1753	1.81876	0.0089809	0.463746	2.00024	3.68252
781	6.91177	-45.7958	12.2339	1.91329	-0.00375423	0.275377	1.58224	3.32624
782	16.6518	-57.4813	19.671	1.92112	0.0102068	0.495144	1.99299	3.18721
783	4.96677	-51.015	16.4374	1.67523	-0.00605905	0.490469	2.01039	3.61958
784	6.63722	-41.9308	22.1276	1.82352	0.0208358	0.28961	1.82094	3.17994
785	4.9634	-57.3803	21.2313	1.63162	0.0212447	0.614304	1.9563	3.54566
786	8.30719	-64.5791	26.4486	1.65792	0.0287337	0.619143	1.97449	3.33193
787	6.38913	-48.0395	27.8893	1.64953	0.00244488	0.551702	1.96301	3.73793
788	3.86474	-38.9463	29.678	1.64216	0.0078423	0.567866	2.04707	3.57114
789	5.98569	-56.9771	28.8014	1.66845	-0.0103216	0.610476	1.91451	3.44816
790	10.8381	-51.1176	33.9561	1.84782	0.0104147	0.501428	1.86027	3.08304
791	9.38512	-42.5613	35.2308	1.75189	-0.0181291	0.488773	1.83167	3.4572
792	3.49839	-26.4385	35.5341	1.51693	-0.00297257	0.633648	1.91223	3.83524
793	5.02856	-34.5785	35.8951	1.55442	-0.00368343	0.613451	1.85418	3.96934
794	3.06874	-16.1335	36.5804	1.37546	-0.0276658	0.630453	1.8021	3.48902
795	5.60997	-62.7602	36.2142	1.63777	0.00692687	0.61622	1.89172	3.344
796	10.6248	-49.6862	39.8753	1.66794	-0.00564593	0.552314	1.82339	3.07324
797	6.95783	-57.2823	45.5795	1.61732	0.0028415	0.563498	1.82877	3.20023
798	7.29652	-47.4641	46.2314	1.49204	0.00245915	0.602796	1.80527	3.35999
799	7.81942	-41.8246	41.0575	1.44808	-0.00501522	0.651098	1.78872	3.4339

## Sheet: Fig. 1 | mouse
brain regions	coordinates			annotation scores
	x	y	z	genePC1
0	5825	6425	3440	-0.034073
1	4500	2075	5340	-0.0676766
2	5000	2400	5415	-0.0416433
3	4200	5750	4490	-0.0510189
4	6075	3550	4890	0.103966
5	6125	6300	5115	-0.0233014
6	3375	4350	3015	-0.113462
7	5700	5125	1565	-0.170592
8	3825	4925	2940	-0.130137
9	12000	6775	4340	0.104061
10	6150	4450	4990	0.00487065
11	6100	4825	4865	-0.00684216
12	11875	3025	2665	0.0796559
13	1850	3650	4515	0.0394224
14	2750	5200	4515	0.0338143
15	7925	3325	4440	0.00106889
16	7025	7025	5465	0.0595557
17	7725	2400	1665	-0.152428
18	7650	2925	1190	-0.153329
19	7300	3675	1090	-0.168561
20	6050	3875	4615	0.0836154
21	7250	5925	2390	-0.128527
22	6975	6425	2915	-0.0989599
23	5475	5225	4690	-0.00923597
24	8150	2375	2665	-0.0262351
25	7300	2450	3115	-0.000523288
26	7900	3675	2565	-0.038046
27	6525	5725	2965	-0.0533598
28	10950	3025	5090	0.0660091
29	6925	3525	4665	-0.00589644
30	4625	4625	2640	-0.0897219
31	8975	4825	5590	0.0375716
32	6725	4575	5415	-0.00820186
33	6275	7175	3190	-0.000136664
34	7750	6700	2965	-0.0417
35	5150	4325	3165	-0.0208208
36	9525	5325	5565	0.0211271
37	11500	2150	4540	0.0846479
38	10025	3575	4415	0.0299771
39	11250	4925	3190	0.0818052
40	8300	2625	3540	-0.026905
41	6975	6025	5265	-0.00846008
42	11275	4250	3115	0.0936073
43	3600	4325	5240	-0.063751
44	9575	3775	5615	-0.0101507
45	8900	3700	1365	-0.106885
46	9100	5050	1290	-0.141035
47	9800	4325	2365	-0.0532717
48	4875	5475	2590	-0.102593
49	6650	6350	2315	-0.0920494
50	10450	5075	2590	0.108305
51	11775	3650	4765	0.105945
52	2050	2900	4615	0.0652858
53	5300	6100	3390	-0.0267465
54	5925	4825	3415	0.0179922
55	6450	5075	3415	0.0449618
56	11550	6275	5215	0.0757796
57	4100	4350	2240	-0.143707
58	6550	6300	2890	-0.0646243
59	10425	2025	4665	0.0208086
60	10425	1400	5165	0.0702667
61	10000	2550	4190	0.0455476
62	3550	3750	5190	-0.0536254
63	7100	4075	5615	-0.00675713
64	12025	7350	5165	0.116282
65	11450	3825	3965	0.100063
66	8625	5600	5490	0.0375951
67	11875	6075	4565	0.0567195
68	7325	5275	2040	-0.1167
69	11150	4925	4340	0.097372
70	6675	3175	4215	0.0173321
71	7625	3275	3440	-0.0234178
72	7675	3975	2940	0.0177823
73	7025	3300	5190	0.0120668
74	6700	6025	4590	-0.00199424
75	7500	3050	4065	-0.000288063
76	5325	6300	4690	-0.00724073
77	12525	7100	4465	0.0925103
78	5150	3325	5165	0.0140557
79	4475	4400	5190	-0.0128276
80	5250	4600	5090	-0.00949977
81	5275	6700	4040	-0.0153384
82	11200	6925	5265	0.100356
83	6700	3950	5165	-0.00739559
84	12800	5650	4365	0.0290824
85	12675	6325	4940	0.0699953
86	6975	6225	3490	-0.0282407
87	5125	5850	5615	0.0128017
88	8375	3475	3515	0.0381648
89	8300	4025	3715	0.0134346
90	8375	3900	3340	0.0455156
91	6750	3075	5490	0.0448831
92	7975	6175	5415	0.0148531
93	1175	4650	4640	0.0896303
94	3875	2125	4115	-0.0923813
95	3525	2050	4815	-0.0550776
96	5525	6450	5340	-0.012603
97	5250	6325	5115	-0.00312726
98	7900	2925	5415	0.0365206
99	8775	4075	4690	0.0231953
100	4800	4900	5515	0.00395576
101	11275	4775	4890	0.0643931
102	4600	6525	5190	-0.000161334
103	10500	4925	5390	0.0317275
104	9650	4575	3640	0.0861127
105	6100	6950	3590	-0.00689765
106	11925	4350	5065	0.177137
107	8175	2675	4390	0.00829666
108	7850	3475	4965	-0.00566411
109	12275	5150	4840	0.0760442
110	3000	3950	4190	-0.0270582
111	2800	3450	5290	-0.031276
112	2925	3900	4740	0.011293
113	4400	7125	4065	0.0215166
114	7850	6200	3190	-0.0940304
115	7275	7225	2665	-0.0346918
116	9375	3300	5265	0.0124986
117	9450	3950	2815	-0.0253517
118	11400	5950	4340	0.0596382
119	10350	4200	4090	0.0236964
120	10625	4600	5215	0.0341071
121	7875	4625	1115	-0.164729
122	7425	3975	5040	-0.0121643
123	11075	5375	1690	0.108195
124	8925	6500	5090	0.0963545
125	11425	5500	5340	0.065726
126	11550	7200	4490	0.107155
127	7550	5500	5465	-0.00661597
128	5650	6200	2265	-0.0887024
129	3200	3000	5265	-0.0788263
130	7575	6175	5190	-0.0241935
131	7375	3725	4315	-0.011805
132	8325	3800	3940	0.0167184
133	9275	2150	3665	0.0420905
134	8475	4450	3490	0.0276483
135	9700	4500	4415	0.0240888
136	9375	3100	3065	0.0110523
137	12475	4050	3065	0.103531
138	10300	5700	4990	0.0478357
139	9600	5525	4815	0.0522011
140	11425	5150	5440	0.079047
141	10250	5675	3640	0.0617919
142	5850	4500	5340	-0.0109982
143	7500	1075	3265	-0.0921598
144	6050	5700	5515	0.00260595
145	6150	3950	5590	-0.0143359
146	7575	6750	5515	0.0112449
147	5525	6150	5615	0.00297925
148	12850	3500	5215	0.105899
149	6325	6975	5115	0.0402173
150	6225	5250	5490	-0.0132331
151	6550	4825	5515	-0.0122699
152	10575	6350	5640	0.0462284
153	8675	4625	4990	0.0502149
154	9100	4550	4240	0.0335787
155	8550	625	4440	-0.0376701
156	8125	650	4840	0.0135014
157	8175	1275	5240	0.0593295
158	6375	4325	3665	0.0199947
159	6150	6325	5540	0.00444772
160	8950	2475	4765	0.0180452
161	9125	1525	4990	0.0816411
162	5625	3625	5140	0.0347076
163	5275	6125	4115	-0.0138652
164	11225	2400	3415	0.0879445
165	6700	4950	5240	-0.0137454
166	8475	5050	4190	0.0124464
167	8450	5275	4040	0.0327059
168	9950	6850	4415	0.0870655
169	7475	4375	5565	0.00598582
170	7325	4975	5390	-0.0109271
171	8000	4450	4115	-0.00138867
172	11675	4925	4415	0.132619
173	12850	5900	3690	0.0554305
174	12175	5875	3640	0.0756066
175	11125	5925	3790	0.0582594
176	5925	2350	2115	-0.114786
177	5475	1600	3940	-0.079025
178	4175	2925	2665	-0.117076
179	4450	3400	2140	-0.127954
180	6525	1225	3365	-0.0731137
181	5075	2025	3090	-0.0949004
182	5750	3675	1440	-0.148742
183	7400	5425	4015	0.0117398
184	8350	1975	3790	-0.024536
185	8950	4875	2165	-0.0904694
186	7875	5775	5190	0.00148343
187	10325	4675	4165	0.0181
188	10975	4500	4190	0.037455
189	8100	3700	1165	-0.15216
190	8350	6325	1915	-0.0884253
191	9425	6050	5340	0.0518188
192	5500	3700	5440	0.0222947
193	3375	4975	5415	-0.0110755
194	6875	6850	4665	0.063983
195	10275	5325	4165	0.0597401
196	6650	4450	4565	0.00129864
197	10675	5725	2915	0.0803966
198	10875	6675	4315	0.0846573
199	5600	4475	1465	-0.163391
200	8250	1600	2090	-0.131302
201	8175	725	3965	-0.0671663
202	9200	1975	1965	-0.152398
203	9100	1250	3015	-0.0574424
204	9725	1700	2540	-0.0981457
205	9600	1300	3915	-0.00705791
206	6875	5000	4890	-0.00457688
207	6850	6675	5165	-0.000901381
208	6975	4350	3615	-0.0105158
209	7100	4125	3915	-0.0214758
210	7325	4700	4865	-0.00619253
211	8200	5375	4990	0.0119645
212	12450	5600	5440	0.0653494

## Sheet: Fig. 1 | macaque
brain regions	coordinates			annotation scores
	x	y	z	neuron_den	t1t2	thi
0	-10.4051	-6.7085	18.6643	2.86334	1.45841	2.58082
1	-4.54547	9.85687	17.0852	3.25217	1.14619	2.47734
2	-18.2178	1.94154	10.8486	2.84879	1.32759	2.43799
3	-21.0166	0.420356	3.65953	3.14614	1.19125	1.87145
4	-17.328	4.58137	-2.04773	2.82843	1.10489	1.64156
5	-14.3241	6.80957	13.1231	2.91818	1.2673	2.02227
6	-7.55638	13.8321	16.0592	3.23084	1.17626	2.31414
7	-8.69309	18.3233	10.9433	3.08648	1.12877	1.95239
8	-3.10358	23.9239	3.98232	3.28221	1.1191	1.66084
9	-6.90041	18.8734	5.64028	2.91818	1.1091	1.58749
10	-14.4613	12.8881	3.82649	3.07016	1.11219	2.09864
11	-7.32153	12.9939	3.28849	2.82843	1.0784	1.87857
12	-2.99294	15.5178	0.657267	2.87331	1.0267	1.84952
13	-17.8131	9.08384	7.9718	3.1002	1.20273	2.08635
14	-9.80804	17.0196	11.5334	3.28221	1.12912	2.04492
15	-18.5223	-4.66131	-0.817329	2.82843	1.14457	1.516
16	-17.8	-6.03609	1.94011	2.83563	1.15311	1.6477
17	-2.30426	12.6467	8.66422	3.06132	0.981335	1.92486
18	-2.18127	-15.1968	10.3712	2.84043	1.1626	2.09852
19	-1.81792	14.5066	1.73673	3.28221	0.999664	1.86038
20	-13.2548	-10.0355	14.406	2.20426	1.40178	1.71112
21	-16.0172	-11.5779	16.4155	2.20426	1.38569	1.82197
22	-17.2224	-16.6008	10.1593	3.19216	1.32453	1.72485
23	-10.2947	-20	19.6596	2.899	1.31457	1.92292
24	-3.71946	-25.459	10.9566	2.71813	1.26755	1.92281
25	-23.9796	-14.2527	12.9114	2.92045	1.27384	2.03667
26	-11.8381	-19.924	14.4092	2.77822	1.2976	1.80378
27	-20.0015	-15.0914	4.73599	2.94381	1.25585	2.02725
28	-24.8675	-9.75275	2.56458	2.77404	1.27744	1.86243
29	-23.4253	-8.67817	2.36465	2.21459	1.3565	1.84229
30	-20.3495	-9.32042	-8.49075	2.73871	1.24579	1.95869
31	-21.9791	-15.7179	-6.09955	2.47708	1.2982	1.95848
32	-13.2262	-14.8489	-8.45558	2.78151	1.13119	1.55067
33	-18.2109	3.65452	-8.3563	2.61137	1.12471	1.74138
34	-12.3733	-15.312	-8.70925	2.78151	1.17896	1.34812
35	-12.5483	-5.53863	-13.4413	2.78151	1.09539	2.05424
36	-14.7985	-27.4869	8.38863	2.29689	1.3729	1.74593
37	-10.5269	-27.5423	1.89896	2.00003	1.36745	1.54448
38	-12.0329	-36.652	4.5549	1.65548	1.48067	1.60218

## Sheet: Fig. 3
species	result name	annotations
		receptor_den	EI_ratio	genePC1	t1t2	thi
human (FC)	assort	0.0450634	0.0586344	0.0920905	0.106658	0.0910329
human (FC)	assort_z	2.0558	1.91518	3.14883	6.02168	3.63353
human (FC)	assort_p_fdr	0.0947583	0.103663	0.00494722	0	0.0017125
species	result name	annotations
		receptor_den	EI_ratio	genePC1	t1t2	thi
human (SC)	assort	0.350242	0.451222	0.463232	0.547831	0.478609
human (SC)	assort_z	-0.0422832	-0.0686982	-1.66122	1.83571	-0.13002
human (SC)	assort_p_fdr	1	1	0.540008	0.540008	1
species	result name	annotations
		t1t2	thi	neuron_den
macaque	assort	0.407537	0.0844376	0.234834
macaque	assort_z	3.97684	1.06453	3.93483
macaque	assort_p_fdr	0.001925	0.52635	0
species	result name	annotations
		genePC1
mouse	assort	0.0593363
mouse	assort_z	1.2389
mouse	assort_p_fdr	0.2244

## Sheet: Fig. 4
species	annotation	result name	percentile removed
			5	10	15	20	25	30	35	40	45	50	55	60	65	70	75	80	85	90	95
human FC	receptor_den	assort_z	1.58794	1.21456	0.978283	0.766637	0.516939	0.193389	-0.0754014	-0.358914	-0.596077	-0.848531	-1.1059	-1.25674	-1.37086	-1.38479	-1.38402	-1.33887	-1.31873	-1.2287	-1.27605
human FC	receptor_den	assort_p_fdr	0.276854	0.590812	0.747792	1	1	1	1	1	1	1	1	1	1	0.706121	0.676152	0.721533	0.766344	0.907054	0.872614
human FC	EI_ratio	assort_z	0.748605	-0.912149	-1.93844	-2.49525	-2.82888	-3.06561	-3.2469	-3.34475	-3.42623	-3.44736	-3.39076	-3.34045	-3.18542	-3.03311	-2.85969	-2.68512	-2.47805	-2.19068	-1.76084
human FC	EI_ratio	assort_p_fdr	1	0.845747	0.179242	0.0542292	0.02055	0.00228333	0.00114167	0.00114167	0.00114167	0.00114167	0	0	0	0	0	0	0.00685	0.0548	0.399583
human FC	genePC1	assort_z	3.19797	2.40328	1.61196	1.06888	0.690102	0.339041	0.0510113	-0.202976	-0.411316	-0.633704	-0.837439	-1.01534	-1.14123	-1.23604	-1.27043	-1.2433	-1.21338	-1.10757	-0.95794
human FC	genePC1	assort_p_fdr	0.00875278	0.0570833	0.340217	0.875658	1	1	1	1	1	1	1	1	1	0.706121	0.676152	0.721533	0.766344	0.907054	1
human FC	t1t2	assort_z	5.70229	4.42095	3.23047	2.46355	1.99463	1.636	1.30442	0.947319	0.581563	0.201599	-0.18363	-0.581858	-0.939118	-1.24366	-1.50917	-1.67571	-1.8067	-1.87342	-1.6718
human FC	t1t2	assort_p_fdr	0	0.00228333	0.0125583	0.0578444	0.154886	0.385883	0.958619	1	1	1	1	1	1	0.706121	0.676152	0.542863	0.393875	0.323092	0.461233
human FC	thi	assort_z	3.64575	3.50361	3.10133	2.63992	2.19721	1.68566	1.18407	0.703147	0.302512	-0.0659368	-0.380678	-0.631908	-0.817339	-0.971043	-1.0444	-1.02576	-0.938148	-0.774089	-0.564011
human FC	thi	assort_p_fdr	0.003425	0.00399583	0.0125583	0.0542292	0.154886	0.385883	0.958619	1	1	1	1	1	1	0.87543	0.798253	0.82611	0.932057	1	1
human SC	receptor_den	assort_z	0.0188029	0.19076	0.113285	0.00986881	0.020407	-0.0872931	-0.0482549	-0.176375	-0.211592	-0.333108	-0.491757	-0.863017	-1.24766	-1.71252	-2.03574	-1.83202	-1.61459	-1.10726	-0.439113
human SC	receptor_den	assort_p_fdr	1	1	1	1	1	1	1	1	1	1	1	1	0.592525	0.261442	0.0977267	0.155723	0.251623	0.648923	1
human SC	EI_ratio	assort_z	-0.0218283	-0.112568	-0.17002	-0.210359	-0.30541	-0.409962	-0.555506	-0.699839	-0.866844	-1.18692	-1.45224	-1.87645	-2.44509	-2.93723	-3.0567	-2.94197	-2.76502	-2.44818	-2.1292
human SC	EI_ratio	assort_p_fdr	1	1	1	1	1	1	1	1	1	0.902297	0.584914	0.293789	0.114738	0.0234042	0.0154125	0.0211208	0.0302542	0.0482354	0.0910479
human SC	genePC1	assort_z	-1.50192	-1.38632	-1.46101	-1.54563	-1.67924	-1.75539	-1.85207	-2.02638	-2.07903	-2.19221	-2.31941	-2.57104	-2.82562	-2.95174	-3.01578	-2.88206	-2.63294	-2.40983	-2.16473
human SC	genePC1	assort_p_fdr	0.758637	0.966992	0.847687	0.716396	0.578254	0.868808	0.747792	0.470367	0.3973	0.3014	0.186092	0.0844833	0.0422417	0.0234042	0.0154125	0.0211208	0.0302542	0.0482354	0.0395778
human SC	t1t2	assort_z	2.02982	2.08351	1.95599	1.81148	1.64178	1.45542	1.2642	1.03212	0.827533	0.441609	0.125397	-0.407793	-0.956542	-1.45089	-1.9657	-2.27282	-2.40586	-2.41603	-2.5078
human SC	t1t2	assort_p_fdr	0.415567	0.367617	0.516033	0.716396	0.578254	0.868808	1	1	1	1	1	1	0.815378	0.346838	0.0977267	0.0499479	0.0351062	0.0482354	0.0395778
human SC	thi	assort_z	-0.0659673	-0.059154	-0.152655	-0.329477	-0.447913	-0.588018	-0.63484	-0.832006	-1.02733	-1.21994	-1.45156	-1.75369	-1.97695	-2.27996	-2.45229	-2.49077	-2.45984	-2.34167	-2.42207
human SC	thi	assort_p_fdr	1	1	1	1	1	1	1	1	1	0.902297	0.584914	0.293789	0.148036	0.0521361	0.0350111	0.0388167	0.0351062	0.0482354	0.0395778
mouse (oh)	genePC1	assort_z	1.24417	1.15025	0.788429	0.429593	0.00554305	-0.382842	-0.756134	-0.976842	-1.2587	-1.27253	-1.34371	-1.44674	-1.37231	-1.41999	-1.41718	-1.40578	-1.51344	-1.48954	-1.40215
mouse (oh)	genePC1	assort_p_fdr	0.217	0.2562	0.4413	0.6672	0.995	0.7004	0.4465	0.3235	0.2093	0.2116	0.185	0.1512	0.1808	0.1495	0.1493	0.153	0.0929	0.0786	0.1163
macaque (scholtens)	t1t2	assort_z	3.72979	3.5807	3.52883	3.33543	3.15034	2.81583	2.50089	1.87267	1.51965	0.97627	0.738266	0.666552	0.290565	-0.169424	-0.657224	-1.27544	-1.02872	-1.03252	-1.51511
macaque (scholtens)	t1t2	assort_p_fdr	0.00165	0.00275	0.0033	0.0077	0.01045	0.0077	0.02695	0.2277	0.6094	0.782467	1	1	1	1	1	0.433583	0.659267	1	0.28765
macaque (scholtens)	thi	assort_z	1.05724	1.4458	1.66313	1.84558	1.54689	1.72772	1.60948	1.19046	1.02195	1.23564	1.41605	1.40216	1.49197	1.56878	1.5572	2.01767	1.47761	0.547753	0.429068
macaque (scholtens)	thi	assort_p_fdr	0.574383	0.2563	0.176917	0.131267	0.232833	0.2211	0.290675	0.6633	0.8954	0.782467	0.69245	0.56705	0.3839	0.551375	0.6578	0.17875	0.418	1	1
macaque (scholtens)	neuron_den	assort_z	3.88984	4.59666	4.83242	2.86036	1.57636	0.799015	0.666212	0.4148	0.0886638	-1.02948	-1.22504	-1.30291	-1.46238	-1.33674	-1.15335	-1.45418	-1.49764	-1.30661	-1.61451
macaque (scholtens)	neuron_den	assort_p_fdr	0.00055	0	0	0.00825	0.232833	0.780267	0.967817	1	1	0.782467	0.69245	0.56705	0.3839	0.551375	0.8107	0.420475	0.418	1	0.2662

## Sheet: Fig. 5a | recep. densities
brain regions	annotation scores
	5HT1a	5HT1b	5HT2a	5HT4	5HT6	5HTT	A4B2	CB1	D1	D2	DAT	GABAa	H3	M1	mGluR5	NMDA	MU	NAT	VAChT
0	0.614276	0.273723	0.589396	0.517077	0.555946	0.227223	0.702415	0.645136	0.686742	0.421884	0.354641	0.634468	0.286019	0.474578	0.513883	0.715418	0.568465	0.42728	0.0846699
1	0.487941	0.35172	0.539788	0.389335	0.587681	0.132465	0.78125	0.653868	0.57897	0.324066	0.337329	0.669239	0.294747	0.469502	0.489872	0.812149	0.470375	0.507735	0.0825235
2	0.661376	0.346567	0.686713	0.543192	0.584086	0.277563	0.773431	0.709586	0.856389	0.431686	0.35545	0.788744	0.315838	0.549201	0.690781	0.817931	0.563881	0.542942	0.0966015
3	0.725919	0.227632	0.556077	0.53497	0.575777	0.422893	0.680714	0.659783	0.653814	0.460249	0.399318	0.661039	0.278749	0.585396	0.587395	0.66732	0.466323	0.451975	0.0989034
4	0.358009	0.37107	0.638068	0.476196	0.605217	0.220503	0.822119	0.620972	0.585475	0.306207	0.337208	0.737415	0.313636	0.479398	0.497809	0.743312	0.353482	0.568018	0.0850967
5	0.443581	0.378239	0.597822	0.458422	0.579246	0.15527	0.747467	0.632576	0.475811	0.272143	0.295309	0.660547	0.275808	0.450441	0.442015	0.722041	0.324537	0.53359	0.0777148
6	0.498592	0.393707	0.716846	0.573024	0.636368	0.145793	0.651864	0.608897	0.41531	0.366383	0.233071	0.602965	0.23707	0.60533	0.520056	0.605721	0.403017	0.499913	0.0625643
7	0.349301	0.388963	0.640338	0.504459	0.624807	0.306315	0.76471	0.555572	0.676802	0.321925	0.322397	0.751997	0.257802	0.565765	0.529382	0.845516	0.311468	0.533387	0.0838432
8	0.229978	0.407931	0.607465	0.448162	0.63301	0.236447	0.747453	0.490223	0.567219	0.279946	0.334942	0.731384	0.253022	0.586619	0.439401	0.818259	0.154445	0.536128	0.0716372
9	0.382763	0.36449	0.679247	0.481629	0.542652	0.136805	0.598781	0.591264	0.350439	0.279252	0.215324	0.655765	0.250508	0.531719	0.40766	0.54597	0.272207	0.482291	0.0492047
10	0.545547	0.12934	0.192944	0.203859	0.274213	0.229657	0.645945	0.385119	0.449519	0.262149	0.393441	0.399166	0.245207	0.181299	0.270031	0.391018	0.301334	0.39236	0.087331
11	0.30788	0.397283	0.585987	0.286865	0.530319	0.189354	0.645476	0.560006	0.401621	0.186419	0.270838	0.692257	0.240853	0.441377	0.356861	0.730079	0.11124	0.468407	0.0577442
12	0.382471	0.316128	0.5619	0.45143	0.537501	0.363788	0.680062	0.492004	0.611624	0.277826	0.311605	0.738615	0.222624	0.487218	0.524392	0.798305	0.293607	0.453673	0.090933
13	0.188779	0.223371	0.679951	0.400944	0.28274	0.123317	0.28237	0.528967	0.137552	0.174472	0.173492	0.493603	0.199952	0.346671	0.243648	0.113975	0.109876	0.283917	0.013929
14	0.243479	0.371919	0.573487	0.247121	0.42558	0.204412	0.589695	0.441239	0.470923	0.122385	0.305181	0.708968	0.215928	0.277896	0.308088	0.804623	0.065474	0.341514	0.0533474
15	0.426493	0.464746	0.710224	0.624036	0.70783	0.143795	0.683819	0.566768	0.48246	0.374228	0.245273	0.66173	0.231622	0.699342	0.579156	0.629888	0.428204	0.536375	0.0744648
16	0.238623	0.440663	0.590742	0.29299	0.395997	0.255435	0.522991	0.344581	0.543465	0.138335	0.319008	0.73002	0.183276	0.29588	0.352066	0.822698	0.0827119	0.343073	0.0602288
17	0.290585	0.37109	0.565589	0.262638	0.408402	0.281438	0.544849	0.301525	0.630953	0.156304	0.309988	0.802367	0.174017	0.299876	0.392817	0.746384	0.110839	0.342166	0.068305
18	0.341139	0.183379	0.362241	0.122069	0.263359	0.229982	0.633623	0.299561	0.532717	0.0966768	0.284918	0.552278	0.185308	0.0719523	0.27355	0.641602	0.202761	0.271789	0.0794714
19	0.169047	0.219949	0.656144	0.0600856	0.16412	0.229378	0	0.379739	0.214461	0	0.216	0.667076	0.105588	0.169718	0.208812	0.413495	0	0.052506	0.0127308
20	0.391303	0.0812762	0.103624	0.187756	0.106781	0.222708	0.495949	0.158898	0.336038	0.178134	0.341036	0.297395	0.143228	0.0740279	0.135946	0.409285	0.227345	0.271906	0.0742029
21	0.118659	0.340972	0.640597	0.142782	0.405862	0.204862	0.440669	0.454174	0.235319	0.151625	0.194304	0.614328	0.208854	0.554633	0.246115	0.29215	0.0700281	0.392637	0.0316645
22	0.140076	0.386041	0.754546	0.546994	0.531848	0.147836	0.547604	0.471785	0.197863	0.277994	0.166016	0.54549	0.198741	0.609772	0.375571	0.252601	0.201634	0.455148	0.0418633
23	0.220538	0.612251	0.630952	0.0988515	0.381861	0.236215	0.23961	0.289163	0.455391	0.0802819	0.273218	0.751205	0.152447	0.389772	0.325895	0.733939	0	0.277157	0.0458064
24	0.22621	0.751227	0.671376	0.239283	0.489287	0.352755	0.40171	0.221351	0.687947	0.159552	0.323339	0.892028	0.148181	0.551232	0.494311	0.882535	0	0.398363	0.0627426
25	0.338274	0.496321	0.693141	0.244185	0.326668	0.402232	0.293014	0.173316	0.72941	0.114093	0.305439	0.700196	0.144886	0.366778	0.469828	0.813585	0.0793546	0.252135	0.0549284
26	0.164751	0.571775	0.691552	0.34302	0.66378	0.17955	0.746146	0.478604	0.267797	0.266723	0.195853	0.634478	0.208764	0.743986	0.380722	0.511948	0.0959939	0.609585	0.0550173
27	0.332235	0.343057	0.521356	0.315154	0.431101	0.454696	0.52176	0.339047	0.697975	0.20593	0.282709	0.682629	0.20966	0.467472	0.511806	0.76477	0.232365	0.356364	0.0882372
28	0.385228	0.475873	0.782263	0.666224	0.664129	0.238778	0.671709	0.529529	0.393427	0.312583	0.228025	0.633353	0.225413	0.678513	0.566612	0.560376	0.340018	0.528035	0.0822178
29	0.150196	0.64325	0.679631	0.0925919	0.616735	0.287367	0.447383	0.32827	0.433272	0.121002	0.245171	0.811307	0.266445	0.680204	0.397332	0.723192	0	0.475014	0.0567204
30	0.309159	0.0222576	0.0332242	0.307314	0	0.22122	0.192263	0.0204711	0.315665	0.0381481	0.287946	0.292365	0.103446	0.107064	0.0978545	0.369486	0.144911	0.0459177	0.078266
31	0.225552	0.873042	0.816035	0.268343	0.655377	0.47571	0.552223	0.261624	0.757184	0.19234	0.334044	1	0.207025	0.796267	0.613049	0.834401	0.115677	0.526227	0.0857678
32	0.181242	0.48734	0.765651	0.575522	0.604071	0.186268	0.641878	0.518185	0.264462	0.281336	0.186472	0.583159	0.216357	0.715055	0.450736	0.312157	0.215469	0.531941	0.0509632
33	0.294379	0.622172	0.758233	0.316219	0.628939	0.502244	0.584021	0.304582	0.704512	0.223255	0.300476	0.897261	0.234024	0.6681	0.571305	0.696588	0.12717	0.475783	0.0831814
34	0.131676	0.970777	0.7694	0.184986	0.805559	0.395117	0.682959	0.240726	0.671525	0.180752	0.335419	0.997543	0.262196	0.87061	0.534825	0.915552	0	0.569516	0.0799228
35	0.0279939	0.281654	0.607159	0.130953	0.41141	0.22207	0.402805	0.404706	0.203694	0.0888526	0.174628	0.605482	0.21223	0.654232	0.239961	0.407729	0	0.398448	0.038301
36	0.0641326	0.536749	0.641425	0.314922	0.577171	0.229195	0.666281	0.445204	0.251229	0.179184	0.173405	0.590502	0.267794	0.795729	0.324198	0.373569	0.00964162	0.599568	0.055232
37	0.154922	0.411451	0.616701	0.444	0.603213	0.493428	0.618818	0.373624	0.589689	0.221205	0.274787	0.612288	0.259884	0.624335	0.412948	0.784831	0.228323	0.41734	0.0698239
38	0.180473	0.917758	0.744657	0.158095	0.826346	0.37212	0.650642	0.26392	0.596091	0.161948	0.29124	0.937313	0.324159	0.872912	0.508869	0.832396	0	0.592762	0.0764203
39	0.208135	0.142981	0.239019	0.208503	0.153384	0.206213	0.272687	0.115369	0.41284	0.0720996	0.277061	0.42517	0.185721	0.218876	0.222636	0.557132	0.166637	0.109079	0.070454
40	0.119807	0.676464	0.816379	0.276752	0.669106	0.555253	0.618565	0.202695	0.499526	0.167963	0.337502	0.803405	0.212693	0.65256	0.43233	0.725703	0.0859551	0.51559	0.0838114
41	0.201729	0.573349	0.673799	0.40653	0.632222	0.517687	0.600995	0.271669	0.571981	0.186014	0.305368	0.66946	0.24201	0.628688	0.377955	0.706873	0.185748	0.49097	0.0785033
42	0.218786	0.622036	0.722061	0.49108	0.622358	0.204136	0.706018	0.462437	0.290529	0.238073	0.215485	0.595365	0.223125	0.705161	0.3986	0.58555	0.104382	0.594633	0.0647854
43	0.197767	0.856857	0.794844	0.303348	0.804337	0.516366	0.670406	0.278566	0.678417	0.188038	0.338061	0.938836	0.288291	0.905035	0.61766	0.91528	0.0724966	0.602256	0.0838031
44	0.282164	0.626991	0.703302	0.560054	0.779224	0.493638	0.726443	0.411595	0.728801	0.248256	0.320588	0.788957	0.360367	0.823928	0.619011	0.899468	0.298146	0.610513	0.0791744
45	0.399123	0.531941	0.827698	0.778463	0.660126	0.246311	0.678077	0.64696	0.500395	0.336695	0.208437	0.631619	0.265845	0.708414	0.699653	0.492559	0.526689	0.480618	0.0875326
46	0.145512	0.481348	0.646685	0.199465	0.53086	0.342087	0.436776	0.370416	0.324062	0.123575	0.186033	0.665635	0.226877	0.644465	0.415833	0.49396	0	0.492732	0.0468779
47	0.0771727	0.438501	0.583956	0.324112	0.452601	0.263794	0.503454	0.463244	0.280452	0.14563	0.163028	0.57065	0.190222	0.661594	0.33764	0.393857	0.0249181	0.476515	0.0536506
48	0.305913	0.51414	0.781772	0.709982	0.611424	0.174079	0.681831	0.615332	0.344715	0.299048	0.202883	0.593803	0.260621	0.704358	0.563034	0.474125	0.354532	0.525169	0.0714846
49	0.252068	0.858595	0.755503	0.296359	0.896009	0.484573	0.685215	0.309179	0.691166	0.195938	0.310479	0.961053	0.363031	0.944998	0.641463	0.875477	0.0409031	0.641594	0.0773715
50	0.284419	0.672728	0.709799	0.472217	0.824509	0.533722	0.724166	0.394355	0.675624	0.238086	0.345481	0.802757	0.355044	0.883435	0.683765	0.861895	0.224881	0.660585	0.082985
51	0.208313	0.555615	0.78748	0.519075	0.575668	0.223153	0.670044	0.510299	0.318751	0.237726	0.192834	0.595259	0.22192	0.726372	0.423283	0.468494	0.114318	0.609196	0.0621179
52	0.362613	0.779733	0.805599	0.453655	0.840665	0.559907	0.695694	0.400337	0.739944	0.231983	0.341786	0.935121	0.357606	0.945173	0.776388	0.804441	0.177957	0.646295	0.0918601
53	0.302999	0.581884	0.652943	0.335232	0.765688	0.410951	0.628269	0.342217	0.535569	0.227148	0.251445	0.772111	0.257666	0.790955	0.607325	0.786312	0.0390228	0.599563	0.0688182
54	0.157764	0.311036	0.541274	0.346527	0.427571	0.273572	0.411215	0.401849	0.317975	0.154283	0.161431	0.536912	0.121089	0.546578	0.378376	0.392008	0.0462608	0.417515	0.0450345
55	0.254967	0.513883	0.677787	0.579172	0.78164	0.365272	0.764268	0.468316	0.64596	0.266546	0.352081	0.629009	0.367913	0.75029	0.565366	0.876895	0.278248	0.604534	0.0792617
56	0.264476	0.543989	0.746115	0.497613	0.744988	0.457003	0.688043	0.328624	0.494537	0.214475	0.345081	0.709273	0.303822	0.735987	0.585307	0.847087	0.158101	0.589282	0.0787839
57	0.182355	0.509527	0.581171	0.449363	0.578889	0.277882	0.667915	0.463716	0.292524	0.23694	0.1812	0.548358	0.204197	0.712105	0.410758	0.533441	0.109047	0.59809	0.063242
58	0.379038	0.516985	0.819779	0.568045	0.602084	0.212462	0.726969	0.414488	0.440543	0.231295	0.275096	0.589072	0.173802	0.623951	0.442355	0.900806	0.216223	0.552298	0.072091
59	0.330674	0.508517	0.708761	0.445964	0.748051	0.408688	0.647858	0.375467	0.522542	0.233468	0.286846	0.760805	0.275868	0.749045	0.634089	0.838349	0.131453	0.587871	0.0795754
60	0.344834	0.57154	0.795449	0.752524	0.661836	0.121687	0.789873	0.691871	0.370334	0.316897	0.20027	0.630597	0.297779	0.792457	0.605729	0.58689	0.397873	0.640705	0.0733926
61	0.206452	0.286947	0.598987	0.415577	0.407795	0.290663	0.41904	0.397643	0.280999	0.18296	0.136979	0.526144	0.0984791	0.501463	0.429927	0.388804	0.0809127	0.431971	0.0542116
62	0.101066	0.280166	0.556169	0.440102	0.388716	0.226124	0.480972	0.487639	0.210702	0.197231	0.121796	0.492198	0.121046	0.560015	0.382565	0.216184	0.124133	0.434642	0.0586882
63	0.343484	0.526688	0.642247	0.534403	0.663078	0.211492	0.755492	0.559265	0.467053	0.266164	0.213973	0.59871	0.267249	0.751335	0.554933	0.789426	0.304738	0.663125	0.0701248
64	0.293182	0.427534	0.609095	0.4766	0.599499	0.236862	0.634699	0.448353	0.334849	0.2351	0.189992	0.586641	0.237481	0.657451	0.534629	0.698397	0.215546	0.576204	0.0661249
65	0.208527	0.407774	0.637017	0.509442	0.550701	0.126732	0.642126	0.595611	0.272902	0.255527	0.137897	0.618397	0.238228	0.669186	0.503952	0.492186	0.326066	0.538679	0.0622374
66	0.131302	0.255994	0.615998	0.501023	0.391966	0.111087	0.488753	0.519499	0.237864	0.188766	0.107105	0.511748	0.170798	0.576931	0.402443	0.0855935	0.265083	0.37953	0.0515173
67	0.539566	0.403155	0.744112	0.761063	0.714618	0.45889	0.58449	0.779024	0.450082	0.505069	0.266308	0.625758	0.454641	0.732031	0.682701	0.592348	0.588819	0.548831	0.134494
68	0.483307	0.536761	0.800806	0.717535	0.746742	0.409901	0.698282	0.659873	0.524842	0.385009	0.286873	0.746462	0.43672	0.771101	0.747222	0.733053	0.428222	0.720259	0.155507
69	0.475759	0.409318	0.700685	0.478593	0.700387	0.650771	0.709137	0.534905	0.621274	0.424182	0.408727	0.768049	0.437362	0.66169	0.637199	0.777236	0.391585	0.605206	0.183142
70	0.431173	0.536478	0.812438	0.746492	0.7247	0.3261	0.749928	0.736412	0.442241	0.376735	0.237883	0.649637	0.386488	0.74743	0.704175	0.599237	0.447019	0.68591	0.117531
71	0.476489	0.340568	0.659535	0.680649	0.778851	0.96322	0.78817	0.53425	0.757025	0.721895	0.508435	0.784045	0.401917	0.629593	0.734243	0.92196	0.749116	0.549798	0.267438
72	0.404681	0.366132	0.669979	0.490802	0.591749	0.865277	0.890971	0.333112	0.708445	0.422403	0.428038	0.703509	0.301102	0.481253	0.578934	0.862204	0.430258	0.59324	0.229272
73	0.41033	0.538121	0.820886	0.834555	0.783768	0.299949	0.801273	0.806713	0.333732	0.445498	0.220862	0.662408	0.395935	0.800369	0.693628	0.554938	0.503747	0.652728	0.095152
74	0.37819	0.373716	0.750077	0.511748	0.551149	0.532876	0.765736	0.244132	0.51616	0.246873	0.369928	0.721113	0.346159	0.339454	0.501292	0.938415	0.257493	0.523504	0.142384
75	0.318218	0.263044	0.614012	0.523274	0.548544	0.947661	0.767787	0.312001	0.472099	0.331675	0.435965	0.668551	0.18194	0.383797	0.619327	0.917615	0.569421	0.495817	0.182491
76	0.495098	0.431668	0.800195	0.59839	0.638397	0.410158	0.679391	0.366437	0.536686	0.289477	0.341808	0.673588	0.260591	0.505584	0.657493	0.912695	0.441665	0.569046	0.130292
77	0.446271	0.418195	0.734923	0.684175	0.663376	0.666291	0.717267	0.537464	0.572858	0.364831	0.408456	0.786489	0.294706	0.628082	0.848707	0.781299	0.624275	0.648696	0.163081
78	0.235201	0.2775	0.624606	0.481283	0.470704	0.819246	0.792091	0.194564	0.528624	0.232031	0.399492	0.633905	0.144047	0.335917	0.475368	0.784443	0.377658	0.449462	0.155682
79	0.469361	0.535049	0.847888	0.767362	0.726257	0.299517	0.771411	0.74564	0.424287	0.385915	0.252686	0.658996	0.370825	0.751201	0.761498	0.656624	0.543401	0.657594	0.10709
80	0.526513	0.52367	0.773246	0.792501	0.717846	0.440481	0.680686	0.677222	0.526723	0.365888	0.338607	0.786961	0.367667	0.680377	0.873364	0.744448	0.643026	0.695001	0.147124
81	0.23651	0.267007	0.678329	0.505806	0.447737	0.489924	0.694799	0.175023	0.458594	0.182866	0.369301	0.625342	0.150539	0.251909	0.432559	0.830554	0.363455	0.389923	0.123924
82	0.394123	0.582323	0.721797	0.643296	0.709412	0.261558	0.803328	0.812877	0.349501	0.3314	0.234954	0.568348	0.433337	0.71044	0.710603	0.536261	0.559912	0.77721	0.130485
83	0.416593	0.480437	0.715126	0.707814	0.678619	0.526968	0.675693	0.500126	0.642696	0.333553	0.384348	0.768914	0.265273	0.591965	0.793868	0.830677	0.574298	0.653009	0.155874
84	0.443609	0.582679	0.731909	0.764588	0.718129	0.313255	0.792239	0.836808	0.447436	0.367591	0.250275	0.651755	0.368011	0.755806	0.777898	0.570056	0.635644	0.771696	0.11746
85	0.51747	0.572707	0.778936	0.83474	0.755904	0.380805	0.722202	0.675459	0.626607	0.390676	0.336152	0.833683	0.384223	0.781397	0.902859	0.828125	0.673158	0.705577	0.153729
86	0.315412	0.609263	0.640166	0.478258	0.666864	0.18352	0.885405	0.765979	0.24761	0.28081	0.215165	0.550699	0.366091	0.649274	0.596627	0.52776	0.485667	0.842168	0.123815
87	0.164627	0.517655	0.587033	0.443829	0.562997	0.231577	0.894987	0.80202	0.153062	0.261452	0.184057	0.414908	0.398054	0.74394	0.499809	0.306882	0.298168	0.808782	0.0762228
88	0.326695	0.611908	0.536744	0.327018	0.62755	0.245593	0.827666	0.588461	0.33469	0.26397	0.260706	0.693347	0.294668	0.596608	0.583003	0.690321	0.40101	0.839644	0.134372
89	0.278964	0.57799	0.61009	0.426615	0.649206	0.166145	0.967589	0.782664	0.215856	0.263682	0.192934	0.502406	0.422008	0.680948	0.503991	0.465182	0.491603	0.817496	0.0986596
90	0.232261	0.493138	0.553113	0.377423	0.492486	0.258389	0.868421	0.766462	0.167214	0.239351	0.174052	0.447279	0.336371	0.689269	0.46078	0.226873	0.319412	0.716013	0.0729804
91	0.277426	0.547627	0.49477	0.282646	0.563041	0.244093	0.799587	0.385463	0.359718	0.221234	0.299432	0.652363	0.219056	0.415911	0.473225	0.831521	0.355796	0.721877	0.144645
92	0.243391	0.563451	0.645616	0.4276	0.598194	0.175862	0.957556	0.766381	0.221425	0.245277	0.17294	0.481552	0.41692	0.694813	0.45594	0.338604	0.457584	0.757612	0.0906786
93	0.340049	0.510282	0.575541	0.514446	0.611219	0.256427	0.804591	0.759857	0.303601	0.333898	0.207151	0.587223	0.29422	0.714525	0.552886	0.58969	0.458032	0.714478	0.0946928
94	0.306824	0.55868	0.551985	0.26713	0.59471	0.268694	0.809089	0.576792	0.307594	0.271161	0.246178	0.641174	0.296145	0.621471	0.528772	0.574001	0.330629	0.7997	0.128554
95	0.278113	0.539125	0.468805	0.264049	0.572241	0.218651	0.826831	0.409803	0.369753	0.230958	0.274049	0.619999	0.295927	0.4975	0.484787	0.808508	0.379649	0.775259	0.154368
96	0.328994	0.455063	0.649432	0.577048	0.565176	0.622452	0.825693	0.66455	0.564783	0.24194	0.371517	0.615265	0.508108	0.521119	0.629041	0.548259	0.697477	0.693401	0.189709
97	0.09367	0.280881	0.508348	0.292039	0.264776	0.272869	0.49255	0.597756	0	0.144667	0.141577	0.375073	0.11141	0.410433	0.233869	0.0370611	0.123432	0.337918	0.0471789
98	0.176265	0.451107	0.719114	0.434792	0.49521	0.135144	0.857863	0.705744	0.181481	0.188444	0.148366	0.408528	0.354393	0.601109	0.380263	0.187036	0.390382	0.542345	0.0679145
99	0.391117	0.502516	0.495291	0.426071	0.66942	0.228058	0.793848	0.636228	0.398508	0.362208	0.229341	0.548697	0.27439	0.735341	0.601934	0.642136	0.508921	0.678637	0.0919292
100	0.23785	0.407404	0.407132	0.153201	0.449866	0.218644	0.716013	0.235489	0.334895	0.181954	0.3206	0.535523	0.18989	0.340831	0.398164	0.705174	0.242822	0.661893	0.161077
101	0.305405	0.453029	0.641338	0.471678	0.598018	0.54945	0.887898	0.703018	0.513157	0.254412	0.352961	0.606676	0.559573	0.650214	0.652494	0.691296	0.693287	0.799746	0.184185
102	0.209759	0.37525	0.455851	0.318619	0.434617	0.249828	0.634332	0.671326	0.204836	0.244959	0.151681	0.480957	0.174063	0.537022	0.398375	0.309509	0.322928	0.482058	0.0664725
103	0.261299	0.534678	0.518263	0.247615	0.577955	0.129496	0.849642	0.518968	0.32517	0.21903	0.213203	0.566118	0.326272	0.562957	0.488821	0.690995	0.426903	0.767373	0.130311
104	0.186756	0.399189	0.286194	0.0717861	0.452309	0.205665	0.738931	0.205923	0.316172	0.15449	0.331909	0.418255	0.158288	0.287602	0.331605	0.786416	0.236763	0.665343	0.15761
105	0.325685	0.467617	0.633507	0.429632	0.629447	0.442417	0.817139	0.752996	0.454874	0.260849	0.333381	0.629208	0.574914	0.725496	0.63923	0.737105	0.614873	0.846937	0.170322
106	0.193994	0.435223	0.43874	0.14473	0.480887	0.24472	0.718664	0.519516	0.275522	0.21209	0.190851	0.526154	0.226284	0.527229	0.382748	0.564028	0.213818	0.713449	0.110244
107	0.277459	0.410462	0.518404	0.339579	0.6257	0.378826	0.751047	0.671004	0.398735	0.238483	0.32333	0.55182	0.49265	0.725101	0.559522	0.713101	0.47152	0.833592	0.15291
108	0.166557	0.239381	0.424451	0.245407	0.320076	0.222009	0.51002	0.528553	0.170316	0.186136	0.127768	0.407648	0.133492	0.435788	0.295769	0.185181	0.276175	0.395289	0.067444
109	0.185103	0.42964	0.466183	0.198316	0.492659	0.136301	0.785078	0.563332	0.218202	0.1803	0.15576	0.468754	0.29612	0.500738	0.35879	0.532902	0.315834	0.68362	0.108416
110	0.322974	0.410133	0.396499	0.289848	0.623525	0.31693	0.756041	0.656971	0.462542	0.251798	0.292225	0.535733	0.467831	0.754414	0.584628	0.659412	0.499194	0.726614	0.113911
111	0.275115	0.374332	0.574161	0.452194	0.493935	0.105969	0.590876	0.500965	0.302448	0.237943	0.133287	0.524783	0.220908	0.57472	0.434388	0.53174	0.436614	0.455235	0.0666063
112	0.335374	0.489288	0.620318	0.361507	0.558555	0.197064	0.764671	0.537696	0.416252	0.203278	0.221716	0.590059	0.472389	0.575262	0.539378	0.734581	0.608893	0.795994	0.143178
113	0.224455	0.444903	0.388805	0.168597	0.531269	0.252913	0.747494	0.350572	0.34647	0.198257	0.244663	0.503667	0.233064	0.48632	0.410373	0.795374	0.211292	0.839578	0.147985
114	0.257913	0.369208	0.388833	0.268481	0.505881	0.199909	0.632054	0.462882	0.302379	0.216735	0.156392	0.492796	0.243363	0.561353	0.415996	0.394249	0.358337	0.60177	0.0819077
115	0.219847	0.439125	0.653507	0.319299	0.583342	0.109299	0.804429	0.59789	0.2178	0.199243	0.105177	0.508302	0.379168	0.563144	0.405876	0.418499	0.470238	0.629078	0.089463
116	0.2657	0.409974	0.484218	0.241063	0.485911	0.255767	0.658861	0.455025	0.30186	0.145466	0.247196	0.556795	0.411184	0.510269	0.431552	0.655312	0.459999	0.911849	0.15841
117	0.176905	0.414234	0.392624	0.109435	0.49063	0.235952	0.700385	0.441691	0.186749	0.187233	0.125244	0.519339	0.276637	0.543534	0.352871	0.5718	0.187763	0.823223	0.105005
118	0.166915	0.39407	0.363665	0.144634	0.473661	0.147476	0.745359	0.438956	0.252484	0.160119	0.134986	0.449863	0.260454	0.472222	0.307391	0.586099	0.256403	0.774504	0.122683
119	0.195969	0.374427	0.369778	0.123378	0.414393	0.246824	0.734949	0.244962	0.327498	0.127971	0.277665	0.507724	0.167465	0.279431	0.275712	0.658543	0.193364	0.734974	0.161126
120	0.269396	0.37428	0.361798	0.176976	0.474152	0.270203	0.509406	0.426596	0.310191	0.135957	0.216056	0.517584	0.361765	0.52563	0.409176	0.613692	0.329127	0.853733	0.13912
121	0.265895	0.357201	0.373534	0.240815	0.490991	0.200317	0.633785	0.430208	0.282003	0.200318	0.13107	0.497537	0.23291	0.54964	0.397493	0.440432	0.369812	0.603627	0.0735471
122	0.327155	0.363342	0.31243	0.190483	0.530213	0.215183	0.591359	0.508201	0.340602	0.188679	0.163583	0.526357	0.328893	0.597437	0.508633	0.57658	0.429695	0.695733	0.111281
123	0.358017	0.355358	0.413731	0.331364	0.542798	0.126948	0.670663	0.552967	0.258858	0.22659	0.0923207	0.549604	0.306404	0.650565	0.525523	0.68388	0.535442	0.641757	0.0833635
124	0.106715	0.239092	0.360682	0.0869734	0.379145	0.213186	0.602844	0.361284	0.0426781	0.137887	0.0711679	0.339398	0.215396	0.492104	0.188808	0.252418	0.118168	0.634162	0.056099
125	0.331507	0.420801	0.537856	0.431203	0.618608	0.135135	0.699372	0.510385	0.310963	0.250613	0.13055	0.56912	0.301556	0.567435	0.490449	0.813301	0.506328	0.62754	0.0883799
126	0.211419	0.385081	0.492359	0.21165	0.545667	0.102481	0.785531	0.496389	0.246891	0.183783	0.0699865	0.457572	0.343173	0.522821	0.375647	0.278414	0.496272	0.638772	0.0750434
127	0.324677	0.459099	0.559404	0.335332	0.522469	0.0648942	0.785325	0.394848	0.332463	0.183378	0.155526	0.609464	0.323364	0.345837	0.464349	0.627221	0.55991	0.635328	0.107522
128	0.275674	0.395943	0.47366	0.209042	0.466704	0.129835	0.669195	0.473431	0.232037	0.146997	0.0584623	0.501455	0.41293	0.519734	0.411963	0.604985	0.519128	0.769242	0.128839
129	0.19127	0.405142	0.268762	0.0484099	0.454156	0.135984	0.730001	0.331447	0.227032	0.138982	0.136299	0.467957	0.228345	0.392697	0.293433	0.605652	0.272864	0.815176	0.123011
130	0.222972	0.429927	0.323591	0.025929	0.489558	0.197696	0.704707	0.346518	0.239626	0.153247	0.148481	0.535279	0.254324	0.460945	0.354073	0.486466	0.194595	0.872622	0.119133
131	0.201375	0.291456	0.332032	0.129735	0.456548	0.205338	0.626998	0.387607	0.226145	0.167697	0.0740995	0.446801	0.232677	0.551577	0.286739	0.200273	0.252474	0.637236	0.0617617
132	0.307957	0.394336	0.41009	0.326332	0.593587	0.170938	0.676137	0.510585	0.285446	0.219452	0.0930974	0.538868	0.278001	0.587635	0.469297	0.489664	0.473211	0.663818	0.0802599
133	0.254138	0.414431	0.536867	0.29592	0.498713	0.0756058	0.755061	0.477169	0.260108	0.177111	0.0419813	0.518505	0.413841	0.500337	0.413685	0.474225	0.568844	0.615475	0.0916125
134	0.208874	0.342843	0.432452	0.159435	0.436677	0.0965325	0.688627	0.41998	0.151348	0.150756	0.0340457	0.455248	0.357769	0.448325	0.290136	0.199616	0.451997	0.662487	0.071643
135	0.195139	0.262649	0.31566	0.10728	0.332331	0.231503	0.544118	0.459223	0.128361	0.149731	0.0128996	0.417609	0.247338	0.539204	0.31889	0.53923	0.248568	0.699475	0.093654
136	0.170528	0.346759	0.327528	0.0542535	0.410988	0.155405	0.607884	0.419153	0.137397	0.11941	0.0123393	0.449489	0.332175	0.445005	0.299993	0.678543	0.296056	0.908758	0.129634
137	0.22393	0.359589	0.270988	0.0307838	0.444743	0.243567	0.501468	0.388778	0.205155	0.119618	0.0822526	0.481778	0.31158	0.511963	0.391454	0.72265	0.20787	0.962705	0.142961
138	0.20194	0.312978	0.417761	0.136924	0.357283	0.108132	0.695199	0.415937	0.119469	0.131446	0	0.443931	0.348269	0.43452	0.274869	0.441571	0.388483	0.669311	0.0999226
139	0.129133	0.245219	0.307207	0.133709	0.35733	0.236693	0.630397	0.424959	0.0512175	0.160653	0.0218584	0.371499	0.235697	0.562056	0.21864	0.323649	0.227783	0.600119	0.0624983
140	0.175283	0.393808	0.274492	0.0299582	0.430802	0.166378	0.697575	0.38701	0.150504	0.138522	0.0599223	0.448103	0.264874	0.454667	0.287546	0.60505	0.225682	0.951334	0.116467
141	0.211842	0.409901	0.264222	0.0069241	0.436878	0.230382	0.670351	0.41881	0.202441	0.155811	0.0569808	0.502186	0.273433	0.52218	0.340292	0.502167	0.16637	0.970464	0.113922
142	0.538114	0.362296	0.750608	0.761261	0.673108	0.13332	0.639954	0.615392	0.545139	0.449065	0.292906	0.636075	0.225809	0.639713	0.564749	0.740896	0.572428	0.463651	0.073122
143	0.478029	0.391136	0.772785	0.793304	0.702416	0.122132	0.672423	0.511762	0.540623	0.385122	0.301279	0.699625	0.168078	0.597346	0.576095	0.744339	0.497275	0.456131	0.0808509
144	0.426059	0.467648	0.901085	0.918762	0.796996	0.109277	0.720476	0.716417	0.42422	0.519517	0.221452	0.567259	0.302332	0.75702	0.629744	0.547978	0.565789	0.569659	0.0701458
145	0.517777	0.479208	0.846624	0.845145	0.761783	0.171091	0.714999	0.56629	0.489652	0.40424	0.269545	0.713497	0.230894	0.67199	0.644217	0.72552	0.525815	0.557846	0.088846
146	0.381117	0.499303	0.874249	0.888555	0.722521	0.195503	0.689062	0.680714	0.421098	0.447778	0.211856	0.612243	0.293785	0.784235	0.698973	0.477854	0.537417	0.585604	0.0816551
147	0.522313	0.480071	0.815278	0.752699	0.728101	0.284892	0.713913	0.537728	0.521012	0.371746	0.280577	0.679693	0.218915	0.685053	0.679227	0.768861	0.560994	0.514152	0.0909604
148	0.397779	0.55907	0.788621	0.838379	0.690597	0.175515	0.784036	0.726477	0.452065	0.353075	0.199397	0.613648	0.316039	0.768136	0.707212	0.686987	0.579131	0.548912	0.0847483
149	0.182797	0.391855	0.787309	0.866368	0.444273	0.0929607	0.506026	0.709303	0.266142	0.238013	0.141059	0.525817	0.227152	0.586939	0.549679	0.184469	0.424272	0.340789	0.0574545
150	0.337085	0.479025	0.702904	0.620198	0.651762	0.145258	0.791976	0.483227	0.388741	0.260406	0.286743	0.588083	0.211883	0.611016	0.489915	0.904128	0.340874	0.550406	0.0708144
151	0.311398	0.550757	0.793742	0.760678	0.672963	0.0854985	0.789108	0.690964	0.417992	0.321867	0.157459	0.662444	0.317534	0.770868	0.609414	0.572455	0.459498	0.61252	0.0627825
152	0.343864	0.466279	0.649979	0.532818	0.655947	0.136155	0.756397	0.452128	0.494405	0.23857	0.284709	0.614481	0.223659	0.611842	0.491389	0.913345	0.350378	0.562522	0.0675308
153	0.334263	0.507941	0.710374	0.651653	0.699334	0.104285	0.840528	0.511343	0.478181	0.294941	0.259271	0.623787	0.271084	0.705399	0.532835	0.788935	0.412674	0.587526	0.0676016
154	0.383217	0.433558	0.679912	0.626716	0.445687	0.14929	0.599195	0.699283	0.361008	0.264894	0.165969	0.564641	0.179144	0.516676	0.500525	0.34781	0.614174	0.375479	0.0618055
155	0.399929	0.483125	0.689093	0.650373	0.577781	0.195685	0.744066	0.739149	0.389671	0.327738	0.202971	0.59005	0.26327	0.641722	0.574518	0.48859	0.593488	0.54913	0.0773212
156	0.407601	0.412906	0.627772	0.563642	0.597972	0.180768	0.713511	0.573626	0.409222	0.313548	0.23746	0.624384	0.1997	0.549267	0.54819	0.741441	0.59302	0.518036	0.076697
157	0.314118	0.473742	0.613599	0.537623	0.680377	0.07945	0.774629	0.48652	0.402828	0.257841	0.218055	0.586677	0.240925	0.635055	0.48943	0.814625	0.384839	0.578464	0.0647795
158	0.321338	0.495347	0.636667	0.51544	0.693683	0.0796336	0.775027	0.555939	0.358172	0.271777	0.168721	0.659093	0.280218	0.723277	0.553144	0.650949	0.392364	0.602566	0.0683685
159	0.358901	0.378161	0.621406	0.570876	0.547808	0.177161	0.684162	0.430724	0.453528	0.255172	0.303167	0.555415	0.156736	0.490266	0.44207	0.692792	0.531052	0.485696	0.0724772
160	0.327012	0.363019	0.664473	0.597774	0.522171	0.119887	0.680668	0.347108	0.446548	0.222914	0.314292	0.63056	0.167828	0.46151	0.414146	0.752008	0.501484	0.453044	0.0719778
161	0.220734	0.327791	0.643349	0.51263	0.396257	0.0529998	0.545028	0.471697	0.27225	0.198445	0.108949	0.490328	0.158674	0.56758	0.458128	0.273897	0.345022	0.359278	0.057783
162	0.38255	0.457385	0.509966	0.493079	0.632882	0.0728362	0.753865	0.464554	0.447069	0.277799	0.23747	0.591738	0.229462	0.642532	0.517081	0.75895	0.490711	0.542454	0.0772748
163	0.353028	0.488617	0.523304	0.483093	0.683388	0.0458926	0.768498	0.496607	0.413559	0.279468	0.17597	0.556462	0.276863	0.668573	0.509608	0.738175	0.424328	0.586075	0.0708605
164	0.356797	0.450577	0.435394	0.411642	0.639614	0.182595	0.738954	0.568013	0.411972	0.321855	0.2091	0.544707	0.27913	0.705683	0.525375	0.590353	0.501103	0.590596	0.0766556
165	0.265904	0.427767	0.565597	0.447204	0.569792	0.0249947	0.666518	0.538635	0.296995	0.260653	0.106059	0.612224	0.243267	0.64255	0.466533	0.448884	0.412151	0.489847	0.0648375
166	0.281692	0.310383	0.680785	0.540843	0.471978	0.0268375	0.544346	0.483285	0.345422	0.219743	0.0974147	0.466773	0.252772	0.56776	0.54057	0.541369	0.393692	0.398883	0.0684841
167	0.324165	0.395682	0.525551	0.449406	0.558412	0.144549	0.666278	0.533646	0.39061	0.281648	0.187383	0.598743	0.251266	0.654842	0.478419	0.555241	0.473219	0.50815	0.0686736
168	0.228105	0.341646	0.584085	0.471452	0.385867	0.0181818	0.483712	0.486448	0.274834	0.191029	0.106254	0.509458	0.186993	0.5289	0.420375	0.291107	0.375365	0.299542	0.0567941
169	0.246142	0.37744	0.498494	0.451351	0.517016	0.0422179	0.628794	0.565449	0.274619	0.275604	0.101602	0.52956	0.214162	0.603785	0.429444	0.111958	0.419332	0.371901	0.0473908
170	0.389942	0.422039	0.623205	0.583157	0.713306	0.0707052	0.707835	0.618499	0.523425	0.290654	0.186362	0.634996	0.355353	0.748587	0.668003	0.687358	0.535477	0.576712	0.0861622
171	0.174027	0.289646	0.577398	0.48837	0.450006	0.0353881	0.557796	0.5052	0.18552	0.224071	0.0802931	0.479504	0.183352	0.517075	0.375949	0.011484	0.38161	0.329458	0.0506001
172	0.163039	0.187772	0.644066	0.511899	0.196172	0.0242104	0.256226	0.422219	0.19302	0.132803	0.0588061	0.368701	0.107276	0.435643	0.386823	0.166248	0.344991	0.13164	0.0561269
173	0.319447	0.38179	0.580327	0.533162	0.57435	0.0439083	0.649559	0.556471	0.378912	0.259353	0.126303	0.554793	0.260636	0.663943	0.552299	0.666533	0.4804	0.503734	0.0701231
174	0.274243	0.369796	0.592352	0.502656	0.532024	0.0387416	0.602497	0.529424	0.340136	0.24026	0.107294	0.530024	0.238884	0.636835	0.445181	0.4755	0.447558	0.45022	0.0656102
175	0.105303	0.187291	0.578277	0.48317	0.238521	0.0572911	0.386829	0.498103	0.0185697	0.149785	0.072442	0.355708	0.0652063	0.351752	0.280596	0.010638	0.30389	0.119362	0.0446948
176	0.307836	0.276687	0.510655	0.466115	0.450055	0.0790479	0.525132	0.564371	0.31271	0.229657	0.0742566	0.45679	0.278465	0.634816	0.488841	0.553697	0.466583	0.439836	0.0681145
177	0.271968	0.326278	0.513415	0.496447	0.490498	0.0590771	0.586854	0.552481	0.336306	0.233453	0.100323	0.493467	0.224765	0.669061	0.471173	0.522035	0.466536	0.436974	0.0575836
178	0.248855	0.325977	0.564239	0.484969	0.49481	0.0740837	0.651913	0.547171	0.260565	0.246726	0.0756638	0.482337	0.259553	0.610614	0.418691	0.434673	0.469493	0.445155	0.0560733
179	0.246126	0.300561	0.473447	0.376992	0.435969	0.146041	0.57673	0.544851	0.236238	0.214648	0.0427398	0.43064	0.264391	0.643718	0.429855	0.426247	0.481535	0.467548	0.0658087
180	0.320692	0.571483	0.727832	0.407608	0.622154	0.117798	0.865101	0.57149	0.3464	0.216747	0.205201	0.581592	0.343784	0.541675	0.548189	0.653764	0.589697	0.637329	0.10766
181	0.340716	0.585387	0.701921	0.482197	0.652633	0.0935661	0.909889	0.572843	0.419136	0.224394	0.226008	0.646503	0.415232	0.568375	0.56631	0.704763	0.605366	0.580932	0.0953049
182	0.33267	0.49029	0.730145	0.503131	0.584981	0.0748414	0.860508	0.443431	0.494831	0.213186	0.268774	0.606782	0.333792	0.481089	0.496713	0.747564	0.641292	0.495958	0.0954037
183	0.311195	0.518756	0.771394	0.417373	0.584477	0.132162	0.822213	0.467051	0.42024	0.204024	0.229153	0.621878	0.38363	0.413739	0.545875	0.748304	0.610135	0.590652	0.113088
184	0.331893	0.457235	0.683015	0.451745	0.543998	0.111975	0.819392	0.375137	0.444018	0.180137	0.290669	0.616109	0.239892	0.332261	0.464988	0.717773	0.604798	0.508996	0.0989341
185	0.329267	0.477549	0.686167	0.420903	0.59936	0.033998	0.800623	0.548081	0.341621	0.214227	0.12308	0.531351	0.36704	0.567926	0.474003	0.462701	0.634192	0.459721	0.0707226
186	0.306642	0.440643	0.665142	0.388949	0.50215	0.102338	0.748503	0.347648	0.37603	0.160589	0.221605	0.618208	0.221258	0.270811	0.422826	0.760106	0.574005	0.550567	0.102775
187	0.382538	0.622078	0.820522	0.595709	0.706675	0.16858	0.920121	0.613516	0.379783	0.26629	0.240746	0.616472	0.39592	0.623003	0.618571	0.614241	0.642195	0.638554	0.0986073
188	0.350943	0.620988	0.790613	0.540043	0.664659	0.151698	0.89291	0.551663	0.389695	0.237868	0.231398	0.606434	0.350583	0.567861	0.615088	0.633771	0.629646	0.620083	0.105864
189	0.308658	0.357851	0.667151	0.658694	0.585369	0.287423	0.624892	0.383588	0.48141	0.267986	0.341821	0.623218	0.137756	0.392034	0.569647	0.859595	0.529802	0.440392	0.118846
190	0.441632	0.585499	0.880113	0.868486	0.773514	0.223427	0.825634	0.817711	0.408988	0.430326	0.234425	0.671855	0.354481	0.808946	0.749563	0.659754	0.628052	0.653283	0.0989252
191	0.505635	0.553942	0.744692	0.816649	0.741626	0.249326	0.726921	0.718146	0.547319	0.402374	0.30716	0.784898	0.358904	0.750145	0.835005	0.824285	0.676905	0.628463	0.130449
192	0.40702	0.577587	0.839834	0.879057	0.686624	0.208938	0.83416	0.960613	0.418417	0.410795	0.212502	0.607638	0.40621	0.840807	0.776607	0.470881	0.684667	0.691208	0.0913861
193	0.41721	0.566726	0.843275	0.877632	0.66369	0.136831	0.796166	0.82067	0.400632	0.388726	0.212801	0.649619	0.292526	0.741884	0.726428	0.520107	0.710584	0.566302	0.0827432
194	0.403146	0.565652	0.725693	0.758223	0.682409	0.232935	0.825145	0.803682	0.351375	0.359765	0.234484	0.631729	0.319594	0.733872	0.661124	0.598822	0.601054	0.76609	0.104568
195	0.31616	0.491697	0.790259	0.804882	0.49164	0.178655	0.738194	0.796616	0.333558	0.303322	0.181788	0.539066	0.275612	0.676921	0.568413	0.189214	0.605789	0.494027	0.0610362
196	0.363059	0.536503	0.828786	0.837601	0.507488	0.119444	0.683884	0.792001	0.364615	0.313924	0.177195	0.571862	0.259809	0.638862	0.648578	0.271369	0.668203	0.452421	0.0739741
197	0.491772	0.518583	0.91438	0.8663	0.734616	0.253267	0.741017	0.674559	0.498562	0.427876	0.257422	0.698018	0.302737	0.766894	0.768359	0.662962	0.619955	0.549453	0.0937656
198	0.785265	0.420078	0.454756	0.583318	0.775646	0.860223	0.668661	0.925179	0.746236	0.813182	0.524184	0.53542	0.622702	0.717019	0.59515	0.813843	0.79369	0.531986	0.185176
199	0.37498	0.501707	0.712208	0.542817	0.620839	0.393167	0.847608	0.430521	0.522653	0.292216	0.417443	0.803417	0.22702	0.405262	0.649577	0.813573	0.658742	0.419158	0.097398
200	0.771053	0.528582	0.682185	0.807718	1	0.812958	0.764351	0.953455	0.907557	0.976039	0.548186	0.736699	0.764141	0.953113	0.883944	0.860374	0.924488	0.61456	0.269516
201	0.633136	0.385573	0.636463	0.691252	0.80824	0.848601	0.736608	0.746768	0.829884	0.787087	0.504567	0.718248	0.551958	0.79044	0.651108	0.766042	0.745187	0.544387	0.233616
202	0.372995	0.443792	0.819855	0.672646	0.72839	0.485703	0.855222	0.514155	0.583402	0.503431	0.500478	0.787143	0.355673	0.49017	0.684763	0.966654	0.782986	0.402144	0.140781
203	0.504833	0.430599	0.710509	0.827861	0.913012	0.808801	0.810092	0.673198	0.792577	0.88838	0.556051	0.787281	0.461671	0.711058	0.782872	0.966893	0.877568	0.504501	0.260173
204	0.560228	0.563214	0.91991	0.745685	0.861584	0.482384	0.791965	0.756887	0.665118	0.516968	0.465299	0.773815	0.514091	0.750602	0.897854	0.912383	0.794864	0.575538	0.152285
205	0.697791	0.667232	0.934244	0.792416	0.859346	0.299416	0.762581	0.904137	0.717971	0.480629	0.363739	0.724267	0.624102	0.859221	0.932799	0.754154	0.820449	0.615077	0.126799
206	0.451572	0.428941	0.765886	0.708469	0.706602	0.607863	0.730762	0.590869	0.532075	0.384394	0.437113	0.715261	0.281738	0.579177	0.781346	0.833238	0.687289	0.547669	0.142799
207	0.598925	0.573261	0.848857	0.828784	0.796033	0.344331	0.74617	0.829262	0.581554	0.427551	0.316321	0.70226	0.514652	0.776569	0.859758	0.716146	0.726557	0.651405	0.143859
208	0.46836	0.683638	0.82491	0.782672	0.791843	0.232363	0.854715	0.823671	0.459142	0.343866	0.247766	0.640527	0.470486	0.739709	0.782588	0.54357	0.718787	0.655568	0.115298
209	0.366496	0.640245	0.768732	0.610646	0.735749	0.154794	0.934851	0.834366	0.311486	0.30381	0.211965	0.567409	0.438745	0.764414	0.617682	0.471981	0.640343	0.742485	0.111465
210	0.450749	0.614681	0.834403	0.704554	0.684282	0.215828	0.875266	0.796949	0.495256	0.293584	0.215645	0.626956	0.362138	0.688603	0.649528	0.526365	0.789812	0.509705	0.0863588
211	0.453284	0.609492	0.794092	0.645491	0.687869	0.175975	0.850201	0.711644	0.533476	0.270629	0.22668	0.663826	0.35363	0.630379	0.646546	0.606953	0.797617	0.491367	0.0810648
212	0.423126	0.600644	0.800689	0.681404	0.69429	0.396495	0.865998	0.780655	0.682206	0.379461	0.357342	0.741828	0.652628	0.662578	0.788553	0.763841	0.939443	0.568548	0.151417
213	0.437206	0.5455	0.702129	0.669508	0.643514	0.551584	0.841138	0.799162	0.677267	0.344779	0.370695	0.71938	0.634534	0.58213	0.742169	0.656304	0.906485	0.589907	0.188947
214	0.502736	0.483817	0.678587	0.663451	0.600756	0.666944	0.84796	0.882503	0.739597	0.33537	0.364869	0.721147	0.617075	0.69544	0.797734	0.591227	0.878864	0.681273	0.191234
215	0.360799	0.501978	0.766234	0.639292	0.604959	0.571828	0.871554	0.702573	0.600794	0.284241	0.358393	0.67141	0.510384	0.575212	0.689133	0.665473	0.82193	0.678192	0.185924
216	0.364929	0.414773	0.871235	0.773202	0.624184	0.383231	0.778737	0.569143	0.646738	0.226692	0.363674	0.66332	0.337987	0.504259	0.650626	0.683277	0.641977	0.580102	0.116416
217	0.391944	0.601841	0.853731	0.593178	0.700446	0.270187	0.902175	0.740369	0.558811	0.342891	0.327096	0.695015	0.680407	0.695542	0.769369	0.772383	0.835192	0.648581	0.146184
218	0.285684	0.42321	0.654703	0.623916	0.54541	0.5416	0.793647	0.561307	0.509388	0.220747	0.377625	0.580572	0.428553	0.522284	0.603005	0.640767	0.574819	0.614192	0.148676
219	0.233518	0.354874	0.749767	0.619271	0.653439	0.286439	0.79321	0.580637	0.477289	0.248832	0.343649	0.52434	0.353442	0.553288	0.614638	0.656011	0.43309	0.61181	0.107474
220	0.266113	0.410654	0.599351	0.557427	0.645114	0.476082	0.82666	0.639032	0.478319	0.262809	0.363629	0.592928	0.452106	0.671804	0.64323	0.728735	0.611735	0.649624	0.134294
221	0.350566	0.522068	0.727287	0.47001	0.620648	0.273026	0.856795	0.648384	0.509761	0.27657	0.296109	0.609962	0.622865	0.673216	0.623004	0.700267	0.724953	0.73443	0.148441
222	0.333467	0.384465	0.624598	0.527482	0.664698	0.20706	0.776351	0.609135	0.502699	0.265667	0.29349	0.568218	0.380818	0.712224	0.628457	0.787443	0.524136	0.658073	0.107704
223	0.263737	0.404429	0.482429	0.430041	0.680641	0.397407	0.819776	0.682874	0.485636	0.270638	0.332751	0.546061	0.469675	0.733801	0.648397	0.682454	0.528674	0.713053	0.11354
224	0.420663	0.40375	0.612238	0.569319	0.655582	0.138819	0.704327	0.640345	0.47229	0.27022	0.221182	0.617582	0.381488	0.743973	0.656692	0.803909	0.591295	0.608181	0.0937491
225	0.353867	0.487733	0.710785	0.425185	0.611099	0.0882986	0.715111	0.519118	0.356433	0.217179	0.120633	0.56798	0.581356	0.599409	0.503722	0.612144	0.616837	0.577768	0.0963381
226	0.34244	0.353381	0.433896	0.347709	0.627479	0.15419	0.739654	0.554367	0.394975	0.2283	0.245929	0.536791	0.303463	0.617757	0.546557	0.778452	0.483301	0.668933	0.0948172
227	0.270384	0.400195	0.718572	0.445689	0.515051	0.0538562	0.769686	0.522568	0.272073	0.187134	0.0548111	0.462349	0.361381	0.530944	0.409727	0.351727	0.620199	0.385478	0.0588678
228	0.298694	0.419767	0.651967	0.387857	0.482872	0.0773523	0.71371	0.493375	0.261606	0.181216	0.0453683	0.486128	0.449959	0.536343	0.430391	0.497658	0.589242	0.55101	0.0924788
229	0.483899	0.365406	0.725247	0.672867	0.506368	0.764607	0.601028	0.76806	0.695072	0.492048	0.456369	0.297969	0.554623	0.615725	0.553688	0.765631	0.844244	0.282182	0.161644
230	0.464201	0.413286	0.772403	0.656483	0.57254	0.424136	0.700904	0.776042	0.799467	0.456861	0.454107	0.585313	0.506812	0.685991	0.601066	0.772559	0.826087	0.392551	0.136508
231	0.573023	0.300617	0.720081	0.539744	0.551228	0.594724	0.59641	0.718864	0.572166	0.474809	0.358725	0.360124	0.470434	0.576487	0.564241	0.713924	0.738663	0.231205	0.120627
232	0.457194	0.50425	0.754373	0.583213	0.631063	0.204436	0.717186	0.797722	0.787518	0.345023	0.29436	0.663118	0.39406	0.661513	0.607251	0.78836	0.79086	0.44461	0.107875
233	0.340714	0.411404	0.735838	0.542815	0.541782	0.144221	0.654035	0.645815	0.546326	0.28319	0.29525	0.488377	0.24754	0.497136	0.428041	0.828189	0.708174	0.38862	0.0881298
234	0.395702	0.499029	0.809673	0.587478	0.626266	0.356454	0.662914	0.572539	0.622081	0.320539	0.357377	0.575598	0.305471	0.468947	0.480183	0.819833	0.723796	0.382887	0.0981129
235	0.595495	0.435435	0.652471	0.673364	0.506701	0.468178	0.644317	0.827545	0.928185	0.446889	0.453968	0.602735	0.658375	0.748192	0.742336	0.752136	0.944912	0.361336	0.148691
236	0.585217	0.541953	0.794006	0.689231	0.680791	0.289705	0.761113	0.882542	0.941152	0.396452	0.293275	0.666744	0.51518	0.832401	0.844457	0.79031	0.904963	0.456712	0.118715
237	0.362997	0.447263	0.778762	0.622893	0.479938	0.172048	0.681915	0.634542	0.641263	0.269026	0.171016	0.531503	0.294774	0.638363	0.457308	0.606532	0.747292	0.35009	0.071495
238	0.464404	0.407609	0.460255	0.65148	0.614762	0.882122	0.723961	0.831073	1	0.933234	1	0.647702	1	0.910915	0.691174	0.657453	1	0.419099	0.225258
239	0.457535	0.45665	0.800097	0.655639	0.359975	0.191167	0.684708	0.558556	0.546975	0.193674	0.115177	0.515623	0.275198	0.661718	0.473072	0.0846623	0.660753	0.16007	0.0697866
240	0.498784	0.52496	0.810816	0.693996	0.558721	0.197677	0.819404	0.791949	0.658558	0.288937	0.142361	0.62062	0.348822	0.730225	0.515891	0.331183	0.740383	0.376625	0.0834433
241	0.759625	0.231545	0.647237	0.72855	0.450947	0.49036	0.320622	0.751269	0.492239	0.55794	0.305451	0.277319	0.224725	0.645919	0.446968	0.804077	0.714299	0.203214	0.0445208
242	0.707235	0.326655	0.769334	0.769964	0.589542	0.14294	0.497585	0.812835	0.460332	0.584456	0.287915	0.403984	0.281039	0.702039	0.480367	0.700014	0.714159	0.354052	0.0500895
243	0.630811	0.257387	0.645606	0.796969	0.536441	0.399193	0.488687	0.884079	0.614967	0.633831	0.322057	0.433423	0.234363	0.696151	0.533669	0.715498	0.776957	0.280433	0.0736692
244	0.924568	0.19791	0.396452	0.656762	0.500153	0.756538	0.42884	0.598399	0.511601	0.478851	0.394264	0.324784	0.196564	0.537504	0.429288	0.594371	0.609989	0.228598	0.0966063
245	0.824196	0.265075	0.709749	0.714377	0.682014	0.379915	0.523448	0.678257	0.546395	0.644981	0.391496	0.462261	0.233856	0.730116	0.51818	0.818991	0.663049	0.35684	0.0746718
246	0.689683	0.137934	0.367057	0.661062	0.288159	0.942019	0.263335	0.70665	0.37142	0.521883	0.333786	0.175154	0.209813	0.500743	0.338274	0.61513	0.770743	0.103949	0.0664697
247	0.654222	0.344604	0.840446	0.804455	0.578815	0.111792	0.56917	0.678182	0.580757	0.602664	0.29148	0.419519	0.243857	0.747058	0.433171	0.657026	0.703112	0.389303	0.057558
248	0.687417	0.058368	0.0956165	0.624086	0.0569275	0.833847	0.152742	0.432155	0.216198	0.209361	0.368807	0	0.127951	0.227522	0.196093	0.352176	0.479342	0	0.0625846
249	0.938083	0.237528	0.680655	0.670338	0.616429	0.429673	0.548072	0.705785	0.668826	0.618632	0.399383	0.478663	0.26312	0.686195	0.534144	0.683487	0.608636	0.335551	0.069084
250	0.646694	0.174121	0.410447	0.619191	0.425715	0.758144	0.397055	0.756651	0.451045	0.569285	0.341656	0.327874	0.25598	0.550549	0.395821	0.580073	0.708147	0.173806	0.0842683
251	0.597924	0.307105	0.716665	0.693643	0.726997	0.270478	0.616128	0.702266	0.584993	0.544999	0.389241	0.601923	0.180761	0.656657	0.586784	0.824471	0.635752	0.421229	0.0836653
252	0.663882	0.0228174	0.0806358	0.378259	0.130804	0.411087	0.357472	0.228612	0.206284	0.119383	0.391368	0.139908	0.0609491	0.114105	0.0522342	0.255524	0.177587	0.0802403	0.0611066
253	0.493909	0.227808	0.580126	0.80206	0.591418	0.48314	0.469794	0.780938	0.483604	0.564469	0.250228	0.377907	0.2612	0.590435	0.528086	0.617429	0.645752	0.191423	0.0802444
254	1	0.202766	0.610449	0.627511	0.573089	0.512821	0.586533	0.699574	0.591991	0.530976	0.420622	0.55362	0.261133	0.616048	0.587204	0.556642	0.488136	0.347086	0.0914787
255	0.637256	0.403451	0.847102	0.870538	0.619854	0.0894231	0.649297	0.652614	0.539449	0.563504	0.25772	0.554413	0.250692	0.744665	0.562881	0.634457	0.69316	0.424984	0.0599034
256	0.721315	0.247465	0.346173	0.566707	0.594871	0.871314	0.482519	0.770087	0.600346	0.590208	0.335243	0.431846	0.350824	0.524626	0.388224	0.617037	0.720112	0.35058	0.0972299
257	0.68792	0.260648	0.481969	0.631742	0.626989	0.638343	0.442626	0.782393	0.506307	0.55449	0.319183	0.527133	0.373944	0.562025	0.462158	0.523278	0.690333	0.367686	0.0991546
258	0.305523	0.45456	0.858802	0.856323	0.351559	0.0780222	0.467593	0.677378	0.329532	0.230061	0.142967	0.523354	0.139587	0.470366	0.532046	0.10359	0.618688	0.236608	0.0610641
259	0.365953	0.501	0.790796	0.791615	0.559884	0.0667137	0.679425	0.756546	0.415682	0.334967	0.158523	0.55726	0.218094	0.642335	0.595757	0.388466	0.655128	0.40613	0.0651309
260	0.246983	0.438155	0.823936	0.745905	0.467231	0.0582067	0.552121	0.60916	0.32953	0.24615	0.110498	0.610445	0.215044	0.593403	0.488334	0.280375	0.42662	0.385354	0.0552063
261	0.270305	0.367325	0.793578	0.723358	0.354637	0.0423432	0.491449	0.689781	0.151767	0.238972	0.116253	0.507137	0.0918372	0.484686	0.38526	0.0886299	0.542819	0.211805	0.0518072
262	0.292363	0.462334	0.853564	0.760066	0.626675	0.059409	0.733832	0.642613	0.3271	0.316135	0.113272	0.633464	0.264813	0.728761	0.514766	0.43342	0.454649	0.479664	0.0524199
263	0.332624	0.48569	0.807984	0.695311	0.668431	0.0473712	0.800712	0.68481	0.325408	0.371341	0.117652	0.628051	0.329802	0.762886	0.590677	0.525213	0.538038	0.544634	0.0589694
264	0.371776	0.508555	0.828287	0.722933	0.69596	0.0590458	0.792349	0.677536	0.407005	0.358218	0.131046	0.642703	0.324915	0.750642	0.601737	0.650432	0.54819	0.54033	0.06263
265	0.425591	0.478795	0.773147	0.678419	0.704112	0.0572122	0.77352	0.667323	0.463606	0.356311	0.19106	0.662654	0.30117	0.705209	0.636594	0.660637	0.613155	0.559931	0.0786698
266	0.349465	0.526785	0.737268	0.619273	0.686278	0.0700086	0.792517	0.579275	0.45078	0.306054	0.173465	0.719913	0.310613	0.730322	0.568397	0.767211	0.448664	0.570046	0.0711996
267	0.418915	0.474282	0.791304	0.675345	0.69451	0.073358	0.750463	0.523417	0.552647	0.31554	0.244894	0.676474	0.309918	0.648317	0.643194	0.812722	0.588764	0.552985	0.0786035
268	0.353133	0.49826	0.748998	0.62246	0.706161	0.0810005	0.831042	0.50304	0.505084	0.294302	0.229241	0.549876	0.268384	0.757414	0.550694	0.821906	0.466844	0.567356	0.0675916
269	0.345809	0.432577	0.838003	0.682284	0.608106	0.09884	0.722915	0.404595	0.572658	0.230699	0.278505	0.624424	0.164426	0.534148	0.51502	0.752275	0.486512	0.489446	0.0735643
270	0.52842	0.416942	0.869817	0.885766	0.751891	0.0743312	0.675683	0.679829	0.40637	0.560698	0.209963	0.583485	0.213552	0.723078	0.58188	0.645416	0.598745	0.496216	0.0528308
271	0.469589	0.459137	0.877912	0.903785	0.812631	0.085552	0.689247	0.66413	0.411992	0.512004	0.22666	0.600281	0.209663	0.641967	0.603324	0.598883	0.602455	0.492536	0.0697595
272	0.38037	0.495022	0.955563	0.970669	0.795619	0.148149	0.716371	0.679303	0.350902	0.521126	0.220704	0.588502	0.252744	0.672995	0.632368	0.527733	0.560305	0.545992	0.0733559
273	0.335068	0.558564	0.758765	0.501355	0.681757	0.0824047	0.866648	0.632514	0.406027	0.233534	0.158723	0.59254	0.478734	0.707112	0.554292	0.661227	0.624519	0.550973	0.0808265
274	0.243315	0.438404	0.81832	0.518198	0.513837	0.0337721	0.762429	0.531679	0.299925	0.193887	0.0666752	0.45496	0.358374	0.552802	0.416996	0.43656	0.611181	0.306189	0.0473454
275	0.376532	0.60954	0.821361	0.674928	0.719052	0.196681	0.90242	0.883345	0.511175	0.331456	0.185556	0.617485	0.369011	0.760182	0.622363	0.457146	0.732173	0.557024	0.0831849
276	0.394903	0.690941	0.784361	0.638462	0.781166	0.225006	0.958889	0.885687	0.500848	0.341464	0.225738	0.630938	0.410403	0.803925	0.683845	0.528004	0.743297	0.667368	0.0878745
277	0.473397	0.636146	0.847693	0.690999	0.683767	0.23916	0.856915	0.786397	0.585903	0.298559	0.210518	0.641818	0.32372	0.672931	0.609076	0.471615	0.776758	0.504396	0.0956723
278	0.366112	0.662326	0.763136	0.545436	0.737204	0.22463	0.953665	0.82597	0.422162	0.291771	0.219841	0.614339	0.381499	0.747597	0.625034	0.512244	0.659699	0.678692	0.0784821
279	0.40399	0.647474	0.82425	0.678639	0.72733	0.217244	0.895624	0.834758	0.509639	0.310694	0.224362	0.668573	0.367084	0.698138	0.648954	0.53747	0.733181	0.567521	0.0913741
280	0.50177	0.656831	0.81993	0.65171	0.738465	0.217714	0.798715	0.669449	0.523102	0.30371	0.295313	0.731371	0.389629	0.622558	0.764872	0.793825	0.76381	0.57091	0.106681
281	0.370567	0.626158	0.738492	0.630138	0.700465	0.241218	0.863375	0.703151	0.493054	0.276165	0.274234	0.715482	0.307747	0.587278	0.643519	0.676069	0.728697	0.584046	0.096804
282	0.392195	0.582559	0.776094	0.625364	0.696397	0.19995	0.806727	0.54121	0.406045	0.259999	0.305668	0.76015	0.291373	0.594255	0.660615	0.676943	0.688357	0.562174	0.0985433
283	0.406961	0.639736	0.778061	0.560682	0.67231	0.243908	0.866569	0.560426	0.508001	0.22929	0.270372	0.67849	0.275912	0.58745	0.646558	0.626153	0.64898	0.566441	0.0932216
284	0.410118	0.622342	0.811834	0.661728	0.757486	0.185789	1	0.91566	0.389919	0.315174	0.184997	0.575573	0.451958	0.851044	0.678984	0.400738	0.772049	0.609018	0.0846111
285	0.347432	0.604629	0.766987	0.551813	0.68745	0.182221	0.911832	0.625227	0.40787	0.253158	0.244209	0.648921	0.298275	0.606514	0.607926	0.624654	0.634484	0.560629	0.0821716
286	0.308877	0.410959	0.742851	0.538421	0.475371	0.232213	0.788031	0.241419	0.523178	0.152811	0.375634	0.656547	0.0933518	0.197951	0.454193	0.800187	0.566172	0.368359	0.0896389
287	0.415149	0.605556	0.833062	0.653775	0.710067	0.161892	0.937066	0.750296	0.467498	0.280404	0.198237	0.61146	0.413011	0.690267	0.651938	0.528101	0.769386	0.533584	0.0840672
288	0.383249	0.616296	0.758669	0.544911	0.733301	0.129862	0.945681	0.654821	0.412851	0.252421	0.224423	0.62631	0.385712	0.663472	0.597848	0.523872	0.675321	0.57214	0.0773613
289	0.345161	0.528469	0.746795	0.506907	0.550796	0.171496	0.843246	0.332978	0.471128	0.197529	0.329718	0.635106	0.161656	0.312516	0.583993	0.820757	0.658902	0.423339	0.0940763
290	0.404274	0.509852	0.885295	0.701933	0.603662	0.183593	0.670186	0.626984	0.601206	0.304772	0.237852	0.608343	0.277038	0.489586	0.509148	0.771911	0.762185	0.457793	0.090756
291	0.721759	0.540416	0.567914	0.64075	0.782751	0.778113	0.713658	0.878874	0.799696	0.748772	0.499722	0.553885	0.655142	0.706953	0.692905	0.87782	0.879519	0.508739	0.150874
292	0.55261	0.555649	0.715553	0.679447	0.775471	0.584426	0.810429	0.640389	0.770278	0.587529	0.503702	0.816738	0.432117	0.611127	0.76613	0.960677	0.953909	0.471148	0.133656
293	0.356623	0.518177	0.653165	0.578805	0.77069	0.156261	0.740254	0.520949	0.517417	0.277404	0.249571	0.717914	0.351812	0.775254	0.690295	0.774563	0.322262	0.618442	0.077537
294	0.278956	0.371661	0.658789	0.528211	0.498161	0.073239	0.554455	0.466141	0.34586	0.205285	0.156672	0.561314	0.214796	0.578049	0.525593	0.457551	0.306822	0.463154	0.0643131
295	0.360439	0.476473	0.703837	0.585149	0.77952	0.0736572	0.748713	0.577405	0.512662	0.295921	0.201401	0.658403	0.389526	0.789726	0.726318	0.785397	0.447175	0.595045	0.0856373
296	0.16062	0.199825	0.430705	0.149998	0.41674	0.171811	0.510804	0.189753	0.330603	0.0801447	0.339606	0.545448	0.0464927	0.221842	0.183336	0.412518	0.145958	0.297868	0.0815956
297	0.280248	0.337125	0.38551	0.453762	0.473324	0.553997	0.726053	0.629388	0.503529	0.27791	0.381689	0.623563	0.497364	0.420329	0.406239	0.442293	0.542595	0.48194	0.14737
298	0.2035	0.262487	0.446844	0.160127	0.312638	0.238373	0.511999	0.0826805	0.374478	0.0695186	0.348604	0.64282	0.110966	0.226795	0.263602	0.503133	0.237932	0.290022	0.0974107
299	0.220113	0.255781	0.421512	0.347784	0.388688	0.542242	0.76201	0.47691	0.462217	0.230307	0.377125	0.563126	0.351613	0.367202	0.341847	0.406497	0.418884	0.468583	0.120663
300	0.175898	0.237165	0.454709	0.226365	0.264621	0.41095	0.62023	0.136842	0.405526	0.118432	0.36582	0.585485	0.135682	0.214793	0.273835	0.360554	0.300615	0.327682	0.103019
301	0.387539	0.573445	0.847108	0.565058	0.712159	0.130548	0.815816	0.618868	0.509924	0.296542	0.23733	0.633294	0.593704	0.671592	0.654898	0.653052	0.734522	0.543058	0.0947098
302	0.343436	0.545932	0.77976	0.508416	0.662068	0.114217	0.84708	0.575151	0.466174	0.269522	0.241834	0.643255	0.567954	0.59171	0.587183	0.700408	0.674465	0.572455	0.105403
303	0.56446	0.332361	0.796963	0.889863	0.762518	0.171142	0.60422	0.818657	0.55693	0.607526	0.27981	0.495908	0.234647	0.685412	0.535471	0.657339	0.667717	0.434058	0.0688865
304	0.605385	0.379863	0.844849	0.890738	0.740344	0.0752498	0.639858	0.688435	0.616816	0.596776	0.284702	0.561495	0.194322	0.672963	0.567738	0.684986	0.70604	0.45281	0.0695896
305	0.521649	0.423231	0.899304	0.934802	0.775344	0.117906	0.658808	0.65296	0.476767	0.53461	0.254967	0.57792	0.197247	0.645495	0.60853	0.646607	0.635831	0.471507	0.0664487
306	0.616582	0.303996	0.734323	0.862511	0.694271	0.385669	0.558614	0.824447	0.523186	0.602007	0.243961	0.48801	0.291008	0.670008	0.592443	0.606563	0.689954	0.388998	0.101983
307	0.711013	0.358001	0.770965	0.871295	0.768263	0.204683	0.582404	0.747772	0.65331	0.59519	0.324289	0.63376	0.254734	0.664537	0.588454	0.758187	0.77743	0.463698	0.101635
308	0.513069	0.412198	0.895919	0.942101	0.8165	0.155949	0.702013	0.804404	0.54445	0.606585	0.249392	0.557611	0.32097	0.808099	0.66228	0.671608	0.613067	0.506697	0.0752209
309	0.536512	0.539835	0.983203	0.981894	0.846245	0.161909	0.749604	0.791108	0.598604	0.597794	0.239231	0.636454	0.357458	0.863291	0.755616	0.734019	0.635972	0.602359	0.0828436
310	0.603583	0.361556	0.794073	0.894964	0.744057	0.334351	0.582635	0.755839	0.536648	0.569387	0.284996	0.687707	0.288893	0.689013	0.669202	0.688573	0.686488	0.509593	0.123195
311	0.589852	0.3781	0.777934	0.854912	0.716027	0.23457	0.637161	0.643436	0.64525	0.498816	0.374358	0.659343	0.261236	0.664893	0.556547	0.815322	0.657473	0.483592	0.0922759
312	0.477116	0.547674	0.997405	1	0.845222	0.16249	0.775145	0.763338	0.518706	0.570379	0.22756	0.62485	0.349423	0.835241	0.721531	0.714388	0.575504	0.608207	0.083469
313	0.505203	0.43429	0.796761	0.790697	0.698482	0.232376	0.657272	0.523206	0.617524	0.466933	0.367153	0.608854	0.208839	0.601554	0.542183	0.8305	0.614114	0.456813	0.100053
314	0.45915	0.429234	0.808258	0.882971	0.774927	0.325666	0.650312	0.696895	0.427871	0.497978	0.247007	0.702631	0.336847	0.728009	0.683278	0.658085	0.560547	0.617868	0.115839
315	0.402877	0.433609	0.816857	0.845476	0.666766	0.243865	0.685792	0.461385	0.525144	0.426726	0.345468	0.640991	0.20786	0.544819	0.507706	0.810116	0.529477	0.427982	0.101504
316	0.381056	0.55143	0.958359	0.992165	0.737434	0.198881	0.730153	0.742997	0.3516	0.487493	0.210599	0.600515	0.32953	0.796917	0.698635	0.472971	0.568443	0.566195	0.073148
317	0.39106	0.486954	0.831872	0.866825	0.802599	0.298888	0.742077	0.755766	0.383868	0.485822	0.224075	0.635476	0.332442	0.754566	0.704658	0.602785	0.476026	0.668281	0.102721
318	0.450955	0.430768	0.841668	0.835355	0.687947	0.267562	0.65913	0.471055	0.467799	0.383045	0.322016	0.686941	0.189941	0.517307	0.567038	0.818629	0.534044	0.445537	0.105057
319	0.539045	0.479654	0.84637	0.799207	0.693242	0.265146	0.724131	0.574529	0.515753	0.366095	0.283569	0.647217	0.246684	0.64641	0.718083	0.758423	0.6533	0.49555	0.0917962
320	0.38316	0.363085	0.738855	0.76097	0.581754	0.274091	0.628454	0.368885	0.613168	0.283321	0.334538	0.558231	0.120701	0.405475	0.493609	0.812838	0.541197	0.370554	0.0814033
321	0.403821	0.555664	0.851349	0.925089	0.738206	0.261034	0.775233	0.785222	0.433964	0.420699	0.225791	0.66167	0.371572	0.799123	0.723813	0.535806	0.557114	0.584893	0.0844799
322	0.475394	0.488213	0.789709	0.822784	0.696919	0.209345	0.734848	0.584353	0.46411	0.335641	0.269812	0.5992	0.223748	0.675653	0.6736	0.781632	0.57498	0.506455	0.0855154
323	0.405087	0.383532	0.760239	0.754392	0.648206	0.203314	0.693777	0.472258	0.590887	0.285868	0.317987	0.552967	0.152258	0.473324	0.555402	0.863075	0.574787	0.432128	0.0821351
324	0.49909	0.546301	0.808823	0.895768	0.82566	0.212371	0.844168	0.720564	0.555436	0.433366	0.263514	0.697508	0.31061	0.764714	0.71214	0.784767	0.696305	0.592349	0.0926831
325	0.31013	0.502046	0.798833	0.904876	0.610421	0.141036	0.679011	0.732898	0.337299	0.334933	0.158341	0.621846	0.26374	0.704938	0.67405	0.355255	0.571794	0.426419	0.0637297
326	0.279942	0.511226	0.863615	0.95104	0.554608	0.162154	0.657406	0.742832	0.285926	0.342353	0.173688	0.59127	0.277325	0.672724	0.646836	0.19991	0.560264	0.399357	0.0604003
327	0.446174	0.541385	0.777373	0.815669	0.777657	0.1412	0.853593	0.706964	0.489585	0.39274	0.210573	0.666335	0.297171	0.744253	0.698225	0.765195	0.620164	0.586419	0.0740982
328	0.38642	0.541339	0.786771	0.847683	0.686311	0.131982	0.783052	0.760693	0.428471	0.386988	0.187097	0.659436	0.30819	0.725378	0.689144	0.502787	0.638551	0.497706	0.0727249
329	0.200237	0.418558	0.816225	0.834762	0.414087	0.0831002	0.489597	0.694657	0.304178	0.23774	0.113652	0.522705	0.165082	0.548975	0.547321	0.281547	0.456017	0.293073	0.0564374
330	0.236959	0.412772	0.826179	0.829735	0.453213	0.0794334	0.537794	0.698123	0.274807	0.265409	0.112724	0.552249	0.159346	0.57151	0.532346	0.228245	0.494479	0.27796	0.0547966
331	0.26862	0.420725	0.786578	0.787117	0.404184	0.0633182	0.512057	0.705341	0.331496	0.254663	0.118378	0.518785	0.118255	0.519126	0.505904	0.141604	0.549695	0.230842	0.0483577
332	0.45759	0.468944	0.744596	0.553511	0.704857	0.400582	0.722486	0.698599	0.624378	0.433698	0.338035	0.563579	0.45535	0.639772	0.62978	0.66429	0.717538	0.431321	0.0954905
333	0.402081	0.594537	0.835162	0.631613	0.694595	0.224002	0.76604	0.5722	0.592133	0.310547	0.300499	0.681819	0.322609	0.514629	0.580927	0.818554	0.661948	0.475651	0.0960056
334	0.315766	0.444959	0.866559	0.681904	0.563998	0.153185	0.875765	0.892935	0.538287	0.295774	0.147233	0.513805	0.365088	0.718495	0.536749	0.509396	0.696383	0.444887	0.0688995
335	0.540222	0.570031	0.79009	0.634118	0.73303	0.233482	0.77641	0.805913	0.767514	0.336788	0.254958	0.685302	0.485124	0.76322	0.748697	0.700387	0.762453	0.501496	0.103313
336	0.500802	0.429575	0.738851	0.69231	0.666763	0.512043	0.635789	0.789485	0.796115	0.382559	0.442062	0.787798	0.651029	0.58751	0.693163	0.746917	0.840159	0.433124	0.126891
337	0.299229	0.497907	0.751818	0.599989	0.69447	0.218902	0.842099	0.745809	0.466545	0.308509	0.238494	0.539938	0.365533	0.684336	0.561614	0.609228	0.589022	0.518233	0.0778338
338	0.491343	0.644213	0.82373	0.714743	0.682779	0.223157	0.842847	0.82308	0.671637	0.323755	0.201546	0.703785	0.339254	0.678512	0.595525	0.552583	0.790253	0.54004	0.0976818
339	0.427578	0.621858	0.866804	0.610958	0.750639	0.33424	0.85325	0.606398	0.533855	0.328226	0.37068	0.810313	0.329411	0.610047	0.760632	0.824902	0.654863	0.532952	0.109608
340	0.340685	0.588609	0.790444	0.602164	0.74876	0.248799	0.874155	0.774959	0.44458	0.313059	0.23981	0.515253	0.340522	0.681943	0.58182	0.581596	0.614437	0.633651	0.0824321
341	0.48043	0.432015	0.769489	0.581419	0.433998	0.178655	0.705395	0.694685	0.382339	0.207655	0.116406	0.472392	0.355732	0.674438	0.478329	0.149281	0.614074	0.226433	0.0688336
342	0.490812	0.567084	0.810374	0.629567	0.765275	0.195911	0.801823	0.802413	0.65887	0.323032	0.238857	0.665631	0.519716	0.715193	0.730573	0.698595	0.747776	0.550513	0.0979146
343	0.509488	0.559641	0.800464	0.694293	0.750603	0.34493	0.739961	0.828879	0.759309	0.369757	0.339188	0.767234	0.692089	0.668825	0.804097	0.720745	0.922188	0.528178	0.120087
344	0.389041	0.637735	0.824946	0.619748	0.770194	0.241552	0.890922	0.796239	0.400329	0.310294	0.244855	0.552318	0.42689	0.737515	0.684534	0.520168	0.62199	0.651936	0.0906065
345	0.487467	0.51088	0.736612	0.61054	0.540723	0.209036	0.796071	0.755791	0.463081	0.249369	0.131292	0.581043	0.321896	0.672503	0.49991	0.168619	0.629388	0.329866	0.0706921
346	0.431116	0.460264	0.507867	0.496442	0.577124	0.502578	0.629274	0.781902	0.711141	0.342705	0.347378	0.736755	0.727226	0.483445	0.655365	0.593462	0.954279	0.466717	0.142291
347	0.489351	0.483712	0.767031	0.583976	0.634974	0.131622	0.738308	0.737331	0.447729	0.270994	0.146538	0.48296	0.46421	0.708123	0.551839	0.414857	0.678893	0.398574	0.069314
348	0.498495	0.61353	0.839902	0.676037	0.822452	0.21234	0.854506	0.818918	0.645592	0.360537	0.283748	0.705683	0.618611	0.758044	0.827625	0.787274	0.882728	0.580404	0.100251
349	0.464056	0.567353	0.739982	0.608277	0.696402	0.200598	0.843956	0.78852	0.487593	0.297938	0.181625	0.597167	0.340766	0.649731	0.564602	0.482353	0.69915	0.488165	0.0797948
350	0.341142	0.423024	0.53318	0.525775	0.536662	0.534758	0.65697	0.765731	0.642207	0.323422	0.36326	0.68682	0.557232	0.463778	0.548396	0.539825	0.738775	0.49066	0.152075
351	0.46048	0.484081	0.75418	0.586871	0.604957	0.161118	0.82903	0.748757	0.367686	0.265249	0.114534	0.489818	0.374833	0.671702	0.48927	0.231967	0.67763	0.366893	0.06506
352	0.427607	0.603255	0.806878	0.696595	0.731963	0.35254	0.861267	0.791856	0.646555	0.394263	0.351379	0.723295	0.71809	0.672138	0.801184	0.784653	0.94765	0.561	0.140228
353	0.468371	0.592504	0.787398	0.61781	0.684465	0.173513	0.834463	0.770774	0.465733	0.287095	0.203392	0.615421	0.34553	0.657355	0.592775	0.621169	0.768973	0.484808	0.0805881
354	0.368681	0.348369	0.72965	0.538676	0.421541	0.0692429	0.62381	0.561795	0.220279	0.183917	0.0629759	0.320052	0.353239	0.557184	0.360905	0.166312	0.547261	0.159231	0.0341573
355	0.456475	0.584613	0.82938	0.610748	0.77531	0.141529	0.799709	0.705246	0.519958	0.323081	0.225837	0.636577	0.612277	0.71357	0.712457	0.642082	0.797739	0.528546	0.0844335
356	0.390779	0.479376	0.755158	0.60305	0.536872	0.123654	0.810808	0.689665	0.286267	0.232688	0.0994204	0.500297	0.355934	0.624237	0.476945	0.223795	0.686473	0.305304	0.0558452
357	0.434758	0.569454	0.765816	0.601813	0.679823	0.127291	0.847368	0.688009	0.458656	0.26098	0.193415	0.630999	0.376709	0.628197	0.590243	0.615863	0.765506	0.459577	0.0771351
358	0.433316	0.641235	0.866889	0.629088	0.775573	0.12261	0.940399	0.764301	0.387969	0.283835	0.160048	0.688168	0.475103	0.800008	0.676281	0.538431	0.805279	0.525226	0.0788793
359	0.299439	0.533276	0.833038	0.576088	0.713317	0.0873527	0.964182	0.744673	0.312122	0.254283	0.146993	0.560166	0.444944	0.730173	0.520108	0.195877	0.665265	0.513353	0.061422
360	0.367019	0.610808	0.703832	0.496569	0.764577	0.091114	0.979466	0.683758	0.376464	0.25754	0.203695	0.588035	0.434029	0.707162	0.565714	0.366275	0.640421	0.596566	0.0715625
361	0.368985	0.517618	0.797336	0.617293	0.615349	0.125669	0.78288	0.449585	0.54103	0.215022	0.297473	0.720005	0.299622	0.343799	0.547662	0.856352	0.713342	0.460694	0.0909702
362	0.283397	0.398379	0.820613	0.581852	0.520317	0.0536515	0.805427	0.614941	0.182415	0.211577	0.0686341	0.458059	0.338218	0.603445	0.382706	0.208701	0.629857	0.272521	0.041475
363	0.332649	0.425397	0.787154	0.512368	0.556739	0.0285714	0.626478	0.565982	0.289806	0.216635	0.0739624	0.442947	0.460486	0.6129	0.419065	0.406785	0.632844	0.302127	0.0452104
364	0.311977	0.569957	0.729567	0.485908	0.664482	0.0962693	0.899938	0.596482	0.294258	0.229128	0.188651	0.586801	0.38406	0.597109	0.544294	0.513019	0.61735	0.538759	0.0859035
365	0.209859	0.424753	0.800189	0.514016	0.525973	0.0641557	0.828005	0.63478	0.206668	0.17644	0.113649	0.476624	0.332237	0.568232	0.418565	0.177324	0.538887	0.328591	0.0468473
366	0.353653	0.521809	0.811027	0.571381	0.662071	0.052023	0.878079	0.648405	0.380023	0.242392	0.144422	0.548519	0.422609	0.659155	0.517797	0.499533	0.695603	0.4093	0.062878
367	0.335326	0.568382	0.851318	0.559861	0.684868	0.0793246	0.877368	0.641819	0.344346	0.234979	0.146886	0.604374	0.427599	0.67724	0.559401	0.558311	0.666007	0.472248	0.0705401
368	0.334415	0.506546	0.737851	0.527044	0.62149	0.0697162	0.840669	0.50896	0.44251	0.22328	0.227601	0.622082	0.328919	0.499411	0.499346	0.66785	0.669856	0.462213	0.0762013
369	0.285891	0.482121	0.846209	0.563124	0.590495	0.0459082	0.83743	0.573236	0.279514	0.232744	0.0673835	0.51774	0.397646	0.605575	0.439658	0.41979	0.649669	0.37193	0.052522
370	0.331254	0.495879	0.824114	0.510605	0.613309	0.0492275	0.733831	0.561734	0.302908	0.236808	0.0754263	0.548814	0.488527	0.612235	0.477917	0.553461	0.642386	0.438421	0.0716884
371	0.281746	0.443759	0.806925	0.4955	0.564781	0.0441266	0.809443	0.536096	0.318243	0.219131	0.0522171	0.535611	0.40381	0.560821	0.432738	0.435594	0.632993	0.431699	0.0640413
372	0.311159	0.349011	0.668126	0.490196	0.385637	0.334326	0.411151	0.278552	0.701728	0.149927	0.296447	0.627795	0.251637	0.458848	0.483369	0.769592	0.325806	0.255643	0.0679338
373	0.178317	0.167564	0.4151	0.189142	0.262849	0.108792	0.32089	0.167395	0.446925	0.0694802	0.312049	0.515234	0.136002	0.203308	0.217467	0.569218	0.183792	0.142409	0.0636596
374	0.322863	0.524238	0.780856	0.660654	0.713247	0.369326	0.697415	0.495616	0.819032	0.252959	0.338112	0.740548	0.367053	0.753622	0.628509	0.925402	0.392912	0.538201	0.0870336
375	0.360862	0.378376	0.805661	0.617747	0.516914	0.329285	0.489337	0.421013	0.747441	0.178678	0.336392	0.726586	0.268435	0.518118	0.620255	0.80026	0.42022	0.345091	0.0924489
376	0.233455	0.267138	0.47649	0.278882	0.469583	0.193681	0.554049	0.253279	0.458865	0.11988	0.341698	0.640201	0.126141	0.313337	0.285594	0.59864	0.212901	0.29719	0.0844523
377	0.435375	0.579079	0.853771	0.739698	0.818017	0.332259	0.740952	0.587452	0.867162	0.272093	0.342872	0.881034	0.436189	0.879824	0.837138	1	0.509828	0.597962	0.10036
378	0.321147	0.588415	0.759207	0.663952	0.83544	0.322705	0.804741	0.545801	0.740279	0.285855	0.345781	0.794533	0.398634	0.870945	0.714867	0.934332	0.325674	0.660214	0.0870369
379	0.41368	0.478248	0.874927	0.763736	0.736305	0.37486	0.7512	0.543911	0.807773	0.244083	0.35321	0.810569	0.419527	0.721263	0.739531	0.811277	0.549189	0.509566	0.122171
380	0.474268	0.490058	0.844063	0.726412	0.726516	0.384796	0.776742	0.550652	0.836722	0.237095	0.353199	0.865736	0.322459	0.713762	0.801883	0.86595	0.587796	0.485375	0.131282
381	0.312335	0.551366	0.686819	0.620213	0.804271	0.236721	0.790215	0.534088	0.59235	0.281782	0.322758	0.687727	0.393029	0.807254	0.682333	0.940357	0.298486	0.645403	0.0828028
382	0.402889	0.523325	0.882782	0.776937	0.845191	0.280256	0.825258	0.63415	0.785189	0.277525	0.343886	0.806815	0.489649	0.853508	0.807952	0.953107	0.55353	0.601082	0.110386
383	0.342993	0.400379	0.729698	0.56519	0.572381	0.364389	0.654223	0.355604	0.712394	0.156633	0.354378	0.849224	0.198082	0.497712	0.596543	0.803345	0.451843	0.432069	0.138687
384	0.393192	0.558447	0.800249	0.714933	0.850917	0.24781	0.785839	0.592667	0.752944	0.295443	0.314297	0.803742	0.405975	0.876742	0.808754	0.883593	0.415607	0.636067	0.0967853
385	0.282894	0.387968	0.872071	0.744387	0.706605	0.307278	0.807518	0.486927	0.579935	0.220276	0.357113	0.601705	0.31076	0.580099	0.546058	0.594154	0.445248	0.508628	0.0851299
386	0.451978	0.497409	0.863142	0.812316	0.774764	0.402252	0.877099	0.659186	0.855247	0.284563	0.355109	0.825879	0.37642	0.732888	0.791957	0.800327	0.681198	0.576155	0.124064
387	0.40813	0.477565	0.892278	0.792301	0.706317	0.444243	0.877957	0.572695	0.735489	0.264876	0.360382	0.832341	0.422678	0.68654	0.769828	0.801331	0.612361	0.565878	0.142091
388	0.444229	0.473846	0.809306	0.732972	0.585216	0.565853	0.894079	0.630278	0.719194	0.284666	0.370173	0.736897	0.456745	0.639502	0.80116	0.706035	0.72603	0.6153	0.175057
389	0.383091	0.505041	0.847399	0.752067	0.845667	0.222677	0.851057	0.65576	0.725995	0.292035	0.330537	0.73379	0.428601	0.8327	0.791399	0.85768	0.533796	0.618467	0.0990588
390	0.394003	0.478024	0.805094	0.747832	0.793116	0.316347	0.870255	0.70846	0.710446	0.307164	0.343889	0.700669	0.429274	0.77595	0.786332	0.891566	0.636666	0.616198	0.113716
391	0.388415	0.53875	0.77691	0.655604	0.853947	0.157786	0.796524	0.611436	0.711441	0.30826	0.285051	0.761001	0.419053	0.858754	0.807211	0.871577	0.473587	0.626973	0.100172
392	0.550316	0.54397	0.920438	0.875729	0.781152	0.477151	0.903659	0.793286	0.836306	0.339433	0.354846	0.7712	0.533642	0.805017	0.973219	0.83049	0.822213	0.700624	0.167593
393	0.538057	0.553605	0.88803	0.856506	0.813581	0.359007	0.866396	0.837545	0.831134	0.355174	0.33381	0.785561	0.494035	0.880691	0.981812	0.925043	0.795941	0.685822	0.14019
394	0.308402	0.44565	0.730167	0.690859	0.789273	0.228697	0.847046	0.660768	0.592448	0.297885	0.335607	0.654507	0.42681	0.792025	0.743765	0.881672	0.544508	0.613258	0.0955743
395	0.487081	0.519346	0.829533	0.766105	0.811294	0.27884	0.8497	0.818763	0.778446	0.351834	0.314755	0.742834	0.489979	0.920868	0.918987	0.932004	0.709783	0.669968	0.129709
396	0.388586	0.503304	0.71077	0.659268	0.842111	0.145533	0.798805	0.677166	0.722821	0.31603	0.283787	0.711739	0.396203	0.841232	0.785727	0.953892	0.553314	0.63896	0.0946726
397	0.40953	0.46382	0.735811	0.692489	0.785409	0.212441	0.795173	0.722423	0.648088	0.319078	0.297251	0.67377	0.445392	0.861729	0.805842	0.922442	0.592957	0.639202	0.100127
398	0.405533	0.455195	0.659822	0.634874	0.783999	0.112455	0.736966	0.662577	0.634902	0.3031	0.254165	0.695285	0.371831	0.817959	0.743524	0.868968	0.56589	0.634914	0.091717
399	0.498374	0.0446887	0.000988254	0.0143764	0.144609	0.140244	0.534851	0.274592	0.182702	0.131094	0.442607	0.249317	0.116063	0	0	0.203835	0.129165	0.208941	0.0746545
400	0.692569	0.291569	0.59565	0.510131	0.609677	0.27371	0.721472	0.704016	0.767061	0.579773	0.342801	0.447774	0.322011	0.60558	0.571792	0.703765	0.579531	0.441269	0.0701869
401	0.98054	0.240129	0.415478	0.523533	0.679182	0.488125	0.657554	0.733377	0.612002	0.574817	0.398824	0.489457	0.26017	0.655801	0.622799	0.59963	0.477131	0.403611	0.0950259
402	0.480878	0.359188	0.578568	0.462702	0.64568	0.158452	0.773299	0.702985	0.659196	0.433321	0.334274	0.64997	0.320642	0.547624	0.505316	0.746829	0.482836	0.529251	0.0801117
403	0.569979	0.368547	0.755769	0.595527	0.707969	0.31638	0.744137	0.698396	0.764039	0.502232	0.340189	0.717514	0.354415	0.742701	0.685965	0.70309	0.490532	0.511707	0.0905204
404	0.694798	0.229801	0.50469	0.502897	0.648404	0.377973	0.698832	0.685633	0.632061	0.475587	0.38495	0.614568	0.246082	0.614739	0.588252	0.678677	0.443524	0.434045	0.101643
405	0.603746	0.456951	0.701352	0.567562	0.70809	0.148233	0.777301	0.706974	0.580087	0.492021	0.305361	0.636943	0.278021	0.75206	0.609151	0.734801	0.515175	0.600192	0.0797867
406	0.418962	0.410062	0.607369	0.461458	0.627716	0.147652	0.791643	0.62988	0.567875	0.342741	0.332484	0.664455	0.303307	0.573937	0.46325	0.758553	0.340771	0.567919	0.0748356
407	0.257881	0.383936	0.696601	0.531869	0.64408	0.229276	0.754017	0.498251	0.555246	0.335898	0.33481	0.745884	0.24348	0.602397	0.481556	0.685087	0.260989	0.535531	0.0720995
408	0.537374	0.129527	0.246727	0.330778	0.441214	0.349515	0.67825	0.533164	0.531962	0.317704	0.394341	0.429938	0.293233	0.301224	0.349984	0.430205	0.30517	0.375441	0.10007
409	0.429258	0.44289	0.688274	0.48654	0.567543	0.140864	0.70272	0.612053	0.428054	0.314257	0.279564	0.657779	0.310037	0.613278	0.435338	0.693375	0.222429	0.568439	0.0627742
410	0.245285	0.429114	0.618448	0.380228	0.646124	0.150528	0.77483	0.508087	0.528245	0.274209	0.319143	0.76153	0.288317	0.599365	0.420128	0.794532	0.12528	0.542368	0.0669189
411	0.289276	0.378626	0.641688	0.50345	0.613701	0.305576	0.753758	0.471682	0.605665	0.336162	0.321366	0.777483	0.232395	0.593987	0.50771	0.84896	0.263088	0.49492	0.0694032
412	0.464137	0.330541	0.534921	0.457781	0.626913	0.350356	0.738197	0.591263	0.674172	0.371711	0.316938	0.722604	0.326944	0.588891	0.567875	0.82026	0.326642	0.462223	0.0867784
413	0.372176	0.363503	0.69699	0.5505	0.426442	0.111997	0.411763	0.502067	0.388698	0.348677	0.227882	0.527715	0.256365	0.653385	0.461091	0.445241	0.330343	0.454537	0.0487699
414	0.247982	0.416574	0.604271	0.351305	0.646358	0.216572	0.753522	0.431438	0.524026	0.274337	0.320312	0.764617	0.257458	0.550714	0.443957	0.781375	0.128822	0.519307	0.0735732
415	0.247005	0.543549	0.646765	0.214168	0.607144	0.165896	0.675671	0.417499	0.417101	0.226111	0.268516	0.733651	0.231523	0.602542	0.377592	0.790416	0.0462911	0.4762	0.0571202
416	0.249673	0.431111	0.516378	0.13481	0.457482	0.147407	0.623327	0.39961	0.43155	0.148099	0.277338	0.640438	0.215602	0.244824	0.261307	0.737561	0.0670741	0.360332	0.0608917
417	0.197873	0.273933	0.700323	0.385715	0.228716	0.098146	0.282459	0.38915	0.17288	0.19106	0.206005	0.461559	0.19722	0.457187	0.245754	0.221266	0.073706	0.35322	0.0277358
418	0.380873	0.122356	0.19091	0.226521	0.358424	0.29233	0.670779	0.3805	0.371544	0.256076	0.377037	0.30845	0.317957	0.157353	0.219695	0.407706	0.244837	0.340415	0.0752807
419	0.35566	0.215355	0.33609	0.162328	0.431759	0.195234	0.637064	0.365062	0.47065	0.17323	0.289381	0.444119	0.247462	0.213262	0.294743	0.578861	0.205438	0.316614	0.0628181
420	0.28439	0.43061	0.564391	0.264621	0.55433	0.237793	0.651351	0.352255	0.59262	0.219194	0.304221	0.715511	0.240666	0.480079	0.423571	0.765283	0.120109	0.445484	0.0694321
421	0.246506	0.570048	0.652588	0.245884	0.542234	0.295215	0.575382	0.274933	0.58085	0.187085	0.303035	0.797829	0.192294	0.515571	0.39128	0.771767	0.0722775	0.419546	0.063184
422	0.16798	0.615296	0.67947	0.0238186	0.473121	0.176979	0.434801	0.426286	0.261137	0.157248	0.198641	0.648004	0.209996	0.563761	0.273658	0.529893	0	0.412428	0.0338174
423	0.272579	0.373382	0.74526	0.590953	0.298297	0.121892	0.275246	0.341201	0.314639	0.242195	0.223687	0.544708	0.201446	0.586227	0.442935	0.324692	0.285484	0.343743	0.059593
424	0.220989	0.65521	0.640603	0.098676	0.436473	0.217338	0.318901	0.308366	0.336813	0.10917	0.235874	0.64236	0.183628	0.44584	0.289629	0.577796	0	0.333678	0.039545
425	0.0845187	0.447854	0.632646	0.108301	0.31407	0.142472	0.466737	0.335658	0.187316	0.154224	0.19075	0.547834	0.242149	0.658528	0.200209	0.221611	0	0.412416	0.027374
426	0.383952	0.530826	0.694443	0.3157	0.594048	0.440267	0.615699	0.31425	0.716686	0.212915	0.30636	0.823989	0.24837	0.643518	0.600339	0.726388	0.115488	0.43487	0.0759592
427	0.170157	0.422963	0.713625	0.437928	0.417019	0.120206	0.546815	0.356093	0.229309	0.233446	0.215618	0.570352	0.194861	0.705153	0.33933	0.439565	0.0953203	0.478656	0.047789
428	0.368946	0.177905	0.281502	0.282124	0.45292	0.404888	0.595165	0.34627	0.465693	0.212334	0.316088	0.54446	0.256486	0.383913	0.384894	0.619319	0.205424	0.32961	0.0804511
429	0.204632	0.889542	0.745158	0.191369	0.650655	0.363798	0.573615	0.254822	0.648665	0.185327	0.308783	0.949194	0.227742	0.735641	0.489377	0.742931	0	0.495332	0.0707964
430	0.427381	0.491249	0.754518	0.670587	0.727291	0.162319	0.743478	0.497623	0.523869	0.383234	0.324456	0.650855	0.176842	0.701956	0.55716	0.836498	0.362875	0.550204	0.0908699
431	0.284035	0.791277	0.799079	0.257084	0.642165	0.444931	0.612053	0.269456	0.719145	0.189532	0.31824	0.890779	0.258944	0.768396	0.580339	0.808654	0.0589937	0.499564	0.0830386
432	0.18528	0.364985	0.789868	0.596537	0.204592	0.142903	0.240392	0.308074	0.197579	0.157261	0.208892	0.568478	0.173775	0.546946	0.37812	0.336475	0.180638	0.303623	0.0614209
433	0.225818	0.0864062	0.152274	0.261322	0.286855	0.258491	0.50634	0.189913	0.412433	0.112885	0.290025	0.421894	0.190837	0.270774	0.265221	0.532576	0.190391	0.208906	0.0752301
434	0.15698	0.789213	0.690928	0.118884	0.691335	0.282146	0.600188	0.31871	0.405465	0.154976	0.205753	0.780485	0.273091	0.771225	0.43663	0.68997	0	0.53139	0.0600145
435	0.369364	0.504533	0.800772	0.664716	0.43536	0.221131	0.419877	0.457462	0.427738	0.286144	0.243925	0.64107	0.240018	0.714224	0.588023	0.436593	0.35092	0.446568	0.0765124
436	0.17248	0.918373	0.774502	0.217536	0.818365	0.37543	0.693626	0.24127	0.660344	0.167588	0.295158	0.945122	0.33165	0.868582	0.516382	0.890498	0	0.573757	0.0797725
437	0.0744919	0.516875	0.613976	0.25158	0.424078	0.183664	0.580375	0.366138	0.215322	0.178721	0.190113	0.593079	0.229693	0.780224	0.322704	0.361848	0.0196411	0.501491	0.0516777
438	0	0.393854	0.563143	0.017838	0.243226	0.170543	0.308183	0.386201	0.207446	0.0757856	0.14323	0.550195	0.163146	0.579306	0.169444	0.158365	0	0.294008	0.0350102
439	0.1322	0.826476	0.81253	0.252698	0.741359	0.446098	0.684262	0.222993	0.61012	0.169173	0.332318	0.925093	0.282106	0.826269	0.516885	0.88581	0.0200028	0.573107	0.0808984
440	0.149919	0.314886	0.702092	0.371696	0.409561	0.574516	0.522758	0.133908	0.414656	0.126232	0.322021	0.728564	0.149104	0.42435	0.332298	0.654496	0.151063	0.279614	0.059347
441	0.173873	0.681134	0.866492	0.290552	0.632006	0.577763	0.644488	0.184332	0.53912	0.169868	0.348662	0.869439	0.251268	0.729615	0.431701	0.660247	0.0984206	0.519617	0.0790121
442	0.268181	0.551533	0.693941	0.45624	0.57164	0.171758	0.657954	0.416362	0.329415	0.259594	0.244704	0.640569	0.181868	0.731406	0.424575	0.558939	0.119573	0.523767	0.0641956
443	0.229741	0.833409	0.656657	0.278103	0.860233	0.374293	0.705404	0.285692	0.657502	0.183346	0.288894	0.889538	0.354871	0.909915	0.588397	0.855482	0	0.620255	0.0844307
444	0.0689057	0.486765	0.58042	0.24687	0.335724	0.204665	0.448328	0.450351	0.228602	0.143843	0.162387	0.5578	0.151389	0.621111	0.334399	0.329877	0.0225486	0.397503	0.0510666
445	0.270901	0.347065	0.773533	0.48855	0.560568	0.648495	0.62149	0.258744	0.598047	0.169548	0.34339	0.815358	0.229994	0.564596	0.561821	0.827386	0.247425	0.409781	0.0770298
446	0.434634	0.52965	0.809942	0.721517	0.592166	0.25103	0.611957	0.525462	0.595327	0.328573	0.279831	0.646036	0.308224	0.733893	0.674966	0.615858	0.455359	0.507169	0.0892811
447	0.248806	0.727488	0.828687	0.353453	0.793295	0.55404	0.731955	0.339554	0.688988	0.208964	0.330903	0.962178	0.34808	0.908544	0.643823	0.979082	0.0798289	0.624228	0.0868016
448	0.346913	0.511307	0.781991	0.708036	0.454465	0.170278	0.520611	0.470747	0.404269	0.249938	0.249247	0.625733	0.236466	0.676027	0.556297	0.552866	0.315891	0.469901	0.0747524
449	0.22626	0.557156	0.581356	0.256648	0.58091	0.269408	0.525619	0.372484	0.406206	0.184476	0.1876	0.658657	0.19051	0.671385	0.475381	0.531139	0.0126936	0.514313	0.05481
450	0.298401	0.38745	0.808677	0.514928	0.632431	0.608868	0.657648	0.305251	0.597548	0.195766	0.354296	0.782129	0.244213	0.590943	0.588886	0.824457	0.213061	0.462587	0.0814895
451	0.245839	0.555291	0.668466	0.474652	0.527652	0.18932	0.662177	0.437767	0.316705	0.246991	0.225118	0.514567	0.191951	0.726587	0.441666	0.540759	0.117073	0.523175	0.0632675
452	0.308889	0.573164	0.663836	0.390732	0.775821	0.378476	0.676685	0.369776	0.562796	0.241719	0.264813	0.758067	0.290877	0.828921	0.628476	0.837956	0.0819847	0.603848	0.073757
453	0.313516	0.55394	0.726276	0.685891	0.551682	0.150876	0.722845	0.531976	0.389915	0.293745	0.235214	0.687336	0.24534	0.794805	0.548951	0.515789	0.260186	0.557116	0.0650156
454	0.174557	0.515068	0.620149	0.401724	0.483594	0.246136	0.578428	0.417509	0.288136	0.208357	0.17097	0.557725	0.159451	0.653783	0.423308	0.469764	0.0555851	0.498932	0.0599631
455	0.329353	0.526022	0.803725	0.49179	0.732724	0.517492	0.72469	0.384436	0.554714	0.23943	0.333273	0.766893	0.341946	0.772703	0.635007	0.789416	0.152959	0.579244	0.0801962
456	0.199612	0.371241	0.557535	0.368387	0.440366	0.236998	0.430967	0.401541	0.282289	0.199927	0.124104	0.472392	0.114596	0.542985	0.442154	0.301513	0.0701518	0.380387	0.0505786
457	0.245395	0.354436	0.699503	0.603136	0.635125	0.372608	0.756329	0.346484	0.604827	0.214186	0.350674	0.619656	0.269051	0.574813	0.567382	0.864788	0.289219	0.491745	0.0709568
458	0.323384	0.538866	0.809375	0.800233	0.502283	0.140086	0.714885	0.669495	0.349828	0.301604	0.203328	0.649913	0.273324	0.770735	0.601818	0.528042	0.451458	0.521557	0.0699898
459	0.363426	0.501967	0.798712	0.679603	0.632033	0.176688	0.786243	0.508919	0.364972	0.289705	0.266087	0.562146	0.232834	0.690955	0.523807	0.78149	0.30241	0.542048	0.0647964
460	0.324503	0.498121	0.698278	0.463911	0.697435	0.349644	0.715668	0.387505	0.43956	0.243977	0.238667	0.554554	0.303452	0.707829	0.5662	0.763495	0.162291	0.598955	0.0730067
461	0.312969	0.570078	0.70813	0.5598	0.605932	0.22179	0.792602	0.500986	0.383593	0.291408	0.226595	0.611281	0.259724	0.787286	0.511531	0.672516	0.22485	0.598266	0.0703732
462	0.319441	0.470525	0.659097	0.505789	0.680829	0.295493	0.771121	0.391029	0.407935	0.243889	0.290862	0.605796	0.274918	0.630279	0.557307	0.827822	0.259622	0.549138	0.0712631
463	0.0790359	0.307143	0.53168	0.433187	0.293093	0.193727	0.422584	0.440523	0.169237	0.182262	0.117435	0.46693	0.143405	0.604976	0.367767	0.110826	0.123923	0.342863	0.0519609
464	0.205222	0.404438	0.609662	0.424223	0.527331	0.236303	0.614117	0.441867	0.266321	0.23772	0.128405	0.534555	0.177947	0.688658	0.493465	0.542692	0.209181	0.486163	0.061971
465	0.304864	0.524442	0.63152	0.538703	0.594462	0.137503	0.791945	0.594742	0.364044	0.317912	0.172714	0.571484	0.289938	0.807163	0.559781	0.528798	0.385009	0.580238	0.0603923
466	0.0783932	0.238394	0.581301	0.457253	0.258094	0.13463	0.413428	0.463652	0.0996978	0.188757	0.0937095	0.431822	0.132528	0.573122	0.3615	0	0.196852	0.303087	0.04643
467	0.516626	0.36026	0.706214	0.754294	0.637903	0.467741	0.624448	0.746301	0.545985	0.512169	0.287168	0.558714	0.429317	0.789871	0.680297	0.574388	0.564534	0.549838	0.125099
468	0.451563	0.32705	0.804342	0.851872	0.668948	0.356193	0.646082	0.731717	0.486147	0.573814	0.261786	0.579368	0.351208	0.823226	0.654909	0.60623	0.52257	0.575697	0.114068
469	0.631933	0.339561	0.540069	0.489087	0.666398	0.540972	0.642659	0.762243	0.694702	0.512516	0.428341	0.644055	0.434957	0.767773	0.66246	0.608542	0.566608	0.578623	0.137848
470	0.526341	0.449122	0.794453	0.837755	0.768376	0.322883	0.744774	0.719298	0.590061	0.515801	0.344575	0.707079	0.343744	0.750346	0.73002	0.758069	0.531913	0.681409	0.126864
471	0.447853	0.466613	0.715992	0.796211	0.702234	0.311648	0.782376	0.529105	0.625414	0.45318	0.367322	0.734143	0.282902	0.65143	0.700543	0.806277	0.511297	0.647743	0.117509
472	0.299517	0.286004	0.814347	0.793193	0.477702	0.2897	0.488364	0.648605	0.409379	0.39985	0.22984	0.522444	0.334372	0.743914	0.581137	0.544446	0.399916	0.523452	0.100112
473	0.482669	0.49055	0.778257	0.655412	0.70425	0.398755	0.738403	0.7119	0.624167	0.42993	0.321469	0.711162	0.483102	0.854127	0.764715	0.736936	0.409504	0.75521	0.148266
474	0.406594	0.425896	0.644388	0.422316	0.624182	0.656037	0.815443	0.488049	0.670362	0.40174	0.459086	0.680366	0.387046	0.625026	0.574186	0.78953	0.392906	0.650883	0.193555
475	0.370605	0.395584	0.796228	0.812753	0.549739	0.265943	0.55988	0.655345	0.417473	0.404039	0.241405	0.59142	0.350365	0.757272	0.658154	0.574348	0.449931	0.582029	0.0998795
476	0.49684	0.519579	0.743761	0.838356	0.743311	0.320206	0.805951	0.550047	0.682796	0.465821	0.339043	0.778456	0.292469	0.692649	0.776572	0.755311	0.550047	0.690433	0.115338
477	0.463463	0.427219	0.602306	0.6177	0.790011	0.883705	0.806462	0.683472	0.863541	0.672028	0.550373	0.749608	0.495426	0.778946	0.801847	0.825111	0.75521	0.668298	0.240565
478	0.515884	0.535143	0.729171	0.4244	0.696339	0.668552	0.843617	0.505046	0.831897	0.371837	0.410053	0.841263	0.455698	0.748865	0.793019	0.848984	0.418759	0.832655	0.195013
479	0.307959	0.347278	0.599593	0.409543	0.645165	0.856893	0.89619	0.391612	0.711042	0.45702	0.470001	0.620212	0.380169	0.534045	0.569234	0.828146	0.486818	0.673132	0.223028
480	0.454794	0.610588	0.807658	0.521336	0.71405	0.488583	0.846466	0.525386	0.721067	0.348704	0.37799	0.792305	0.477952	0.789707	0.752493	0.90145	0.306991	0.823148	0.167424
481	0.465185	0.443385	0.691363	0.604378	0.700305	0.516928	0.793027	0.697026	0.541048	0.393061	0.477402	0.711435	0.419831	0.649175	0.755031	0.866179	0.731034	0.589855	0.148018
482	0.44009	0.530755	0.864188	0.723333	0.666799	0.304471	0.730391	0.698395	0.556011	0.388542	0.280953	0.66269	0.446836	0.85724	0.748704	0.738979	0.427359	0.749678	0.129796
483	0.277321	0.333387	0.583474	0.471981	0.63473	0.823645	0.798824	0.439149	0.575293	0.372506	0.469116	0.674803	0.247098	0.487302	0.655308	0.914153	0.614843	0.563641	0.164528
484	0.323841	0.457959	0.802938	0.800052	0.518667	0.223612	0.542709	0.62965	0.464696	0.314816	0.239292	0.58463	0.362567	0.731563	0.659619	0.532663	0.474138	0.577373	0.0885899
485	0.217699	0.272065	0.528466	0.410298	0.565492	0.91245	0.864762	0.25375	0.577013	0.290366	0.424579	0.652388	0.263606	0.445778	0.537057	0.88406	0.489403	0.574794	0.169769
486	0.426762	0.401215	0.661527	0.623467	0.664013	0.623587	0.774722	0.544906	0.621854	0.345439	0.42775	0.784836	0.361098	0.627398	0.787086	0.79565	0.607935	0.715319	0.1497
487	0.319365	0.510933	0.684709	0.484724	0.617538	0.510178	0.835171	0.350564	0.591881	0.309994	0.38394	0.615251	0.323335	0.636627	0.584703	0.908641	0.403182	0.675067	0.144715
488	0.518977	0.518074	0.709475	0.745975	0.744576	0.394448	0.799344	0.761984	0.662482	0.397552	0.375911	0.797345	0.472196	0.778004	0.882374	0.787818	0.637754	0.796666	0.144818
489	0.322598	0.388501	0.628321	0.578988	0.594867	0.655372	0.779979	0.332491	0.728377	0.286319	0.393529	0.761228	0.26798	0.56207	0.676204	0.804809	0.550879	0.636921	0.159238
490	0.333976	0.520067	0.71227	0.619365	0.638311	0.217602	0.772018	0.704602	0.396502	0.316666	0.255362	0.553104	0.412558	0.70226	0.700003	0.521256	0.51582	0.772872	0.127638
491	0.453678	0.515841	0.68038	0.711967	0.688614	0.432789	0.7903	0.555383	0.7358	0.351294	0.37833	0.821653	0.351023	0.736734	0.85646	0.803357	0.593886	0.757155	0.146421
492	0.297839	0.377579	0.649526	0.635261	0.618532	0.307445	0.717563	0.381972	0.646429	0.271413	0.361549	0.663594	0.152327	0.456502	0.68823	0.840937	0.571381	0.537179	0.115323
493	0.417539	0.499618	0.663134	0.695997	0.617598	0.271232	0.74074	0.727883	0.44243	0.337043	0.275316	0.616445	0.403266	0.764672	0.748797	0.627372	0.591088	0.777222	0.127804
494	0.262504	0.52075	0.581201	0.392465	0.538599	0.137841	0.766176	0.662092	0.281316	0.251491	0.231758	0.528216	0.421718	0.696301	0.5796	0.46574	0.416134	0.816246	0.110177
495	0.138687	0.287898	0.501696	0.351916	0.178994	0.168212	0.309612	0.586887	0.10568	0.0878784	0.191241	0.365572	0.294702	0.57063	0.350807	0.101772	0.279323	0.550523	0.0510728
496	0.208228	0.469058	0.59862	0.368889	0.385003	0.0635407	0.643255	0.645943	0.260695	0.168141	0.187809	0.422527	0.383766	0.669819	0.421349	0.306391	0.425764	0.648547	0.0762571
497	0.343292	0.646185	0.500503	0.292441	0.613999	0.178162	0.913797	0.53145	0.420808	0.26563	0.292805	0.660699	0.328605	0.606807	0.61036	0.740664	0.354403	0.837349	0.134288
498	0.2079	0.426996	0.560139	0.351992	0.181542	0.207551	0.291158	0.53206	0.250864	0.0747466	0.181597	0.367787	0.294943	0.512879	0.345662	0.215315	0.297685	0.488854	0.0610048
499	0.282095	0.554014	0.487799	0.279314	0.52575	0.118896	0.85492	0.51046	0.416616	0.206693	0.24944	0.536724	0.325028	0.547141	0.492859	0.619688	0.408141	0.715048	0.118404
500	0.303407	0.628121	0.534409	0.225516	0.619463	0.2009	0.900682	0.486758	0.423219	0.261862	0.266384	0.647424	0.368935	0.635765	0.569748	0.674651	0.319824	0.874377	0.128715
501	0.32872	0.513204	0.530707	0.42285	0.506931	0.195475	0.679785	0.551142	0.420372	0.245245	0.224885	0.53182	0.332079	0.666505	0.524609	0.522805	0.476952	0.735959	0.0889471
502	0.396102	0.491077	0.696833	0.623588	0.526782	0.578364	0.843814	0.674829	0.632247	0.255583	0.350471	0.645577	0.479412	0.563539	0.652846	0.672717	0.833146	0.729697	0.183731
503	0.293623	0.447812	0.711561	0.691506	0.423551	0.573313	0.757676	0.46635	0.633654	0.190051	0.370123	0.647938	0.324097	0.427246	0.581357	0.591582	0.643955	0.652103	0.142469
504	0.240548	0.486448	0.471798	0.156037	0.437919	0.185721	0.667628	0.486892	0.349016	0.173761	0.197463	0.489666	0.303512	0.595316	0.385422	0.449647	0.248538	0.682743	0.0798339
505	0.275062	0.434782	0.415184	0.311907	0.4379	0.170118	0.621401	0.525005	0.363642	0.222296	0.187429	0.474607	0.284335	0.617418	0.446703	0.408905	0.395932	0.646367	0.0737457
506	0.347734	0.407365	0.536837	0.483396	0.465016	0.530378	0.786121	0.473169	0.629625	0.182903	0.357185	0.526461	0.327101	0.4947	0.561496	0.729102	0.702153	0.644179	0.13157
507	0.19261	0.458689	0.309774	0.0550861	0.427535	0.159475	0.849461	0.173062	0.406681	0.180879	0.352007	0.495604	0.170916	0.278955	0.390598	0.736667	0.229977	0.670022	0.164642
508	0.312981	0.447851	0.560672	0.433554	0.504012	0.549978	0.866413	0.622377	0.490842	0.233496	0.344984	0.597024	0.464695	0.558141	0.586027	0.760973	0.682212	0.77179	0.170847
509	0.248072	0.54416	0.49035	0.231602	0.520301	0.094956	0.871636	0.482638	0.3462	0.197875	0.20465	0.50666	0.337316	0.568324	0.450426	0.645292	0.39807	0.724709	0.116378
510	0.256997	0.371253	0.399757	0.273328	0.410507	0.158263	0.534708	0.529513	0.322494	0.215848	0.160234	0.43583	0.215899	0.579878	0.391618	0.311991	0.385693	0.5598	0.0676628
511	0.129689	0.313112	0.412197	0.150299	0.205502	0.183075	0.394664	0.433443	0.173826	0.114755	0.139625	0.382649	0.160072	0.441443	0.227847	0.490933	0.161472	0.45356	0.0629743
512	0.331912	0.510737	0.640228	0.419907	0.619973	0.329394	0.886426	0.596075	0.48763	0.25008	0.272942	0.610713	0.490294	0.592516	0.566854	0.679733	0.687253	0.732894	0.149176
513	0.327302	0.414222	0.501908	0.433819	0.581898	0.468327	0.858062	0.679759	0.583031	0.278008	0.334577	0.526927	0.528263	0.75396	0.668554	0.735924	0.646827	0.732035	0.144077
514	0.236839	0.523727	0.387472	0.128908	0.545041	0.205543	0.850369	0.359976	0.415207	0.213881	0.26891	0.559506	0.298114	0.521956	0.462857	0.691982	0.217884	0.870782	0.142517
515	0.335197	0.481356	0.530761	0.37599	0.588019	0.433364	0.86703	0.674153	0.518073	0.25242	0.312333	0.589653	0.526108	0.658928	0.605254	0.715773	0.659181	0.846895	0.183997
516	0.21445	0.493406	0.361174	0.142819	0.520705	0.129701	0.843154	0.433197	0.331834	0.190895	0.19596	0.486539	0.306559	0.523925	0.402377	0.600658	0.289072	0.810998	0.122926
517	0.274788	0.409572	0.502881	0.411343	0.516567	0.137293	0.750307	0.320809	0.435364	0.186964	0.26397	0.561289	0.199539	0.442653	0.425705	0.714439	0.380038	0.626813	0.0920504
518	0.220532	0.370497	0.387318	0.231187	0.489848	0.164018	0.661271	0.451416	0.300732	0.219981	0.150353	0.450299	0.256819	0.574516	0.371491	0.447886	0.310624	0.661827	0.0881123
519	0.312141	0.407874	0.409666	0.317872	0.641958	0.372159	0.808268	0.664477	0.498397	0.260961	0.295726	0.52818	0.469447	0.722306	0.629353	0.663802	0.509202	0.767236	0.13023
520	0.26179	0.316468	0.550767	0.471269	0.458161	0.0563354	0.570782	0.430746	0.286881	0.199154	0.132077	0.476086	0.268021	0.579667	0.30981	0.286841	0.383173	0.545335	0.0465605
521	0.178191	0.417043	0.398384	0.126955	0.435174	0.213225	0.700932	0.350563	0.298286	0.170046	0.193268	0.476168	0.251422	0.471981	0.32786	0.636085	0.180699	0.754766	0.11147
522	0.0950027	0.279203	0.52376	0.253917	0.234782	0.0989613	0.557146	0.439007	0.0896098	0.0827331	0.107966	0.275412	0.203643	0.41743	0.189003	0.411363	0.278518	0.387155	0.0581131
523	0.275308	0.433359	0.432032	0.224673	0.528183	0.31302	0.771046	0.507845	0.383042	0.193923	0.254945	0.51028	0.433696	0.550589	0.457895	0.677591	0.469922	0.880787	0.15941
524	0.226454	0.381046	0.385129	0.217587	0.469212	0.187244	0.68026	0.367706	0.284701	0.168892	0.153308	0.480914	0.279529	0.508756	0.336466	0.513684	0.266477	0.728504	0.0889272
525	0.187996	0.438838	0.292836	0.106161	0.463895	0.151434	0.800874	0.332477	0.319331	0.159237	0.197409	0.471548	0.226278	0.390798	0.318374	0.62216	0.243489	0.808255	0.134979
526	0.273203	0.472897	0.649888	0.341865	0.567542	0.101948	0.823813	0.503901	0.329179	0.193294	0.149746	0.529503	0.390364	0.523558	0.408507	0.559796	0.552	0.627873	0.0972165
527	0.309315	0.380643	0.342559	0.207209	0.570597	0.254529	0.681451	0.458446	0.301575	0.184142	0.171013	0.514621	0.297204	0.551488	0.460703	0.591484	0.375788	0.790553	0.11449
528	0.105406	0.288626	0.46955	0.236901	0.356942	0.100909	0.635465	0.403868	0.0820727	0.12731	0.0713864	0.327034	0.306095	0.427201	0.187074	0.38051	0.265198	0.546013	0.0809093
529	0.346536	0.428377	0.476378	0.397382	0.564403	0.136411	0.708048	0.46693	0.342907	0.222099	0.163551	0.539675	0.288372	0.606065	0.457716	0.686054	0.450493	0.70046	0.0802595
530	0.272317	0.385181	0.331459	0.130952	0.498826	0.288537	0.672767	0.408173	0.325853	0.14799	0.209082	0.49495	0.36737	0.492569	0.387439	0.592131	0.3131	0.895058	0.141098
531	0.203428	0.410914	0.326328	0.0515965	0.43913	0.204117	0.732682	0.32813	0.261891	0.144174	0.181676	0.475117	0.261061	0.439745	0.277104	0.483137	0.165016	0.80424	0.10828
532	0.276245	0.429812	0.567454	0.362135	0.50828	0.0787355	0.741472	0.468314	0.341891	0.176755	0.0995392	0.501976	0.379305	0.481766	0.371815	0.432618	0.592915	0.544077	0.0725077
533	0.192654	0.420579	0.272607	0.0624901	0.44512	0.136347	0.782997	0.303648	0.271541	0.140094	0.1562	0.477318	0.225794	0.340611	0.283081	0.561181	0.251875	0.769563	0.144504
534	0.208272	0.374457	0.330751	0.180896	0.484216	0.193077	0.680727	0.36551	0.222759	0.158117	0.0967046	0.481334	0.294545	0.544618	0.319786	0.451641	0.212331	0.795864	0.0904016
535	0.215826	0.385579	0.509645	0.240364	0.509447	0.111535	0.748118	0.414364	0.30456	0.167164	0.0725529	0.475963	0.385808	0.470642	0.294216	0.403311	0.459204	0.658077	0.085671
536	0.24018	0.299315	0.427602	0.287184	0.480154	0.176159	0.610735	0.437863	0.219501	0.198763	0.0817887	0.446641	0.28559	0.6208	0.308264	0.259952	0.392786	0.618213	0.0508443
537	0.219536	0.365806	0.434438	0.159294	0.489156	0.161522	0.768982	0.42338	0.156153	0.169756	0.0137489	0.428784	0.397552	0.471095	0.308429	0.579968	0.361138	0.80835	0.115143
538	0.198741	0.246539	0.309262	0.0829897	0.456162	0.270331	0.676799	0.414038	0.169041	0.165072	0.00997178	0.407268	0.297191	0.580533	0.315568	0.565685	0.241038	0.808691	0.0949628
539	0.225738	0.329824	0.278839	0.0478847	0.479783	0.286125	0.742061	0.416515	0.194828	0.148097	0.0438106	0.434534	0.356381	0.504542	0.332125	0.623412	0.197536	1	0.1284
540	0.206429	0.394925	0.301821	0	0.480412	0.229611	0.71854	0.353564	0.209271	0.142903	0.0747275	0.481671	0.29487	0.51037	0.296195	0.49114	0.155864	0.911912	0.105154
541	0.168765	0.405389	0.264173	0.0240388	0.480939	0.154049	0.760558	0.331731	0.2361	0.144083	0.0614373	0.449708	0.355616	0.404369	0.271938	0.5262	0.212071	0.884829	0.139994
542	0.132406	0.160514	0.305616	0.0507836	0.262854	0.269656	0.577026	0.278215	0.158607	0.114881	0.0038423	0.300835	0.220026	0.516543	0.0869478	0.241156	0.0868119	0.611556	0.0372957
543	0.550203	0.383306	0.721639	0.659316	0.662833	0.186589	0.704883	0.65891	0.650439	0.547513	0.346141	0.580231	0.236469	0.688462	0.536053	0.664904	0.62024	0.489156	0.0787455
544	0.517202	0.413784	0.69958	0.685671	0.699113	0.144091	0.739025	0.634419	0.636806	0.493545	0.332586	0.630323	0.214473	0.686719	0.555718	0.734951	0.580886	0.509065	0.0785369
545	0.518376	0.434083	0.761679	0.732429	0.722232	0.105961	0.738318	0.631153	0.530271	0.491802	0.299647	0.565646	0.250654	0.719588	0.575787	0.704058	0.518406	0.560599	0.0723019
546	0.438426	0.410366	0.840615	0.816216	0.59996	0.0849081	0.561068	0.619215	0.461373	0.488061	0.239046	0.523258	0.297951	0.763285	0.576718	0.530449	0.552695	0.509206	0.0608406
547	0.486536	0.493064	0.701259	0.672835	0.736421	0.10982	0.734643	0.586412	0.573634	0.458705	0.303708	0.65278	0.238297	0.787021	0.639228	0.785812	0.528662	0.572373	0.0878524
548	0.435409	0.46394	0.846176	0.928345	0.595261	0.14622	0.572042	0.596263	0.47331	0.454004	0.263275	0.581496	0.26079	0.734946	0.600359	0.511037	0.621287	0.504318	0.0729553
549	0.496944	0.484923	0.841729	0.822238	0.681734	0.127404	0.670688	0.566327	0.552708	0.442623	0.287844	0.607629	0.255409	0.71063	0.67074	0.686273	0.600305	0.544469	0.0831021
550	0.396288	0.489886	0.847053	0.887409	0.451632	0.185423	0.452754	0.571946	0.428759	0.375699	0.248356	0.615178	0.290028	0.732961	0.634134	0.383038	0.61133	0.447033	0.0734731
551	0.502238	0.506466	0.771111	0.714777	0.708819	0.21862	0.731955	0.527216	0.589541	0.388071	0.307129	0.670463	0.268971	0.742034	0.6992	0.736262	0.519697	0.563096	0.0881608
552	0.494645	0.516673	0.767638	0.775774	0.691879	0.223346	0.725242	0.583024	0.605752	0.411887	0.315332	0.65858	0.27548	0.769963	0.723753	0.754239	0.593699	0.55877	0.0928034
553	0.48574	0.518715	0.714294	0.683321	0.683496	0.216692	0.763978	0.585007	0.650976	0.400421	0.312296	0.633341	0.313014	0.816116	0.741644	0.767705	0.624095	0.549409	0.0868851
554	0.245739	0.477744	0.798795	0.841901	0.281657	0.108649	0.391998	0.550791	0.302032	0.219714	0.199278	0.565557	0.234299	0.701205	0.56687	0.312342	0.400507	0.372545	0.0617097
555	0.377979	0.583452	0.594499	0.521624	0.559184	0.19363	0.737865	0.634697	0.443935	0.289206	0.235631	0.600825	0.379555	0.72011	0.652993	0.594226	0.565515	0.797676	0.109525
556	0.355989	0.55431	0.836849	0.809936	0.629848	0.074574	0.846168	0.693921	0.404713	0.334869	0.176631	0.649847	0.333318	0.788911	0.620698	0.679787	0.519445	0.585804	0.0722459
557	0.309584	0.45229	0.674374	0.592915	0.65037	0.120458	0.812402	0.398754	0.376996	0.260358	0.305303	0.516037	0.162956	0.577505	0.455006	0.881796	0.349988	0.52493	0.052632
558	0.388596	0.492107	0.764788	0.706967	0.534578	0.0674279	0.701237	0.651361	0.473377	0.300081	0.193319	0.573793	0.336597	0.747639	0.595067	0.613465	0.635814	0.639164	0.0706022
559	0.399399	0.403763	0.75424	0.663798	0.493027	0.0282077	0.578325	0.593218	0.423897	0.284661	0.164558	0.564676	0.243113	0.684098	0.461072	0.466595	0.611481	0.451436	0.055479
560	0.339019	0.517309	0.813425	0.70369	0.672446	0.0494056	0.823323	0.608027	0.422587	0.324944	0.166231	0.597348	0.322103	0.780984	0.571334	0.628901	0.45302	0.579495	0.0671443
561	0.372647	0.398066	0.698429	0.555103	0.583515	0.0710906	0.673306	0.540371	0.458439	0.300277	0.192386	0.593929	0.257756	0.696563	0.482191	0.409505	0.540643	0.492256	0.0507354
562	0.342234	0.499755	0.625587	0.554826	0.687669	0.0782997	0.803978	0.451271	0.369564	0.26405	0.255911	0.559739	0.247704	0.649548	0.466805	0.824487	0.392289	0.548392	0.0464992
563	0.373647	0.53948	0.620409	0.597863	0.634381	0.134656	0.876737	0.481618	0.541093	0.324113	0.300165	0.655516	0.31247	0.641258	0.60373	0.868843	0.520784	0.790042	0.101748
564	0.367776	0.465505	0.61516	0.549516	0.611035	0.100827	0.813719	0.477919	0.594046	0.314575	0.272661	0.618914	0.240699	0.603324	0.572844	0.790118	0.558744	0.632599	0.085794
565	0.365108	0.423962	0.660393	0.539057	0.566334	0.0641189	0.709378	0.422733	0.516598	0.261562	0.261853	0.560033	0.20605	0.564151	0.477024	0.49093	0.531965	0.507062	0.0600898
566	0.201778	0.272506	0.617842	0.518346	0.415174	0.0734143	0.552513	0.43833	0.270999	0.210887	0.105938	0.45758	0.160316	0.599739	0.415486	0.159369	0.322687	0.347638	0.0486114
567	0.283212	0.408519	0.706101	0.610332	0.55628	0.0499263	0.72462	0.494276	0.323771	0.258305	0.164252	0.563989	0.256914	0.666023	0.439855	0.394898	0.372273	0.488192	0.0548364
568	0.359479	0.449368	0.620027	0.521682	0.604635	0.0452654	0.788324	0.403188	0.447202	0.266919	0.260239	0.604209	0.207798	0.597408	0.480342	0.681713	0.475653	0.534057	0.0638924
569	0.329767	0.449418	0.689429	0.589584	0.606533	0.0543475	0.776667	0.489222	0.397545	0.279491	0.188406	0.624229	0.278791	0.695574	0.48712	0.572271	0.427751	0.548527	0.0634077
570	0.296714	0.37799	0.491181	0.453583	0.51408	0.121807	0.762146	0.317036	0.524382	0.225067	0.298872	0.548419	0.146471	0.39344	0.470832	0.789523	0.476767	0.540567	0.0906463
571	0.296003	0.410574	0.595361	0.507652	0.553848	0.00947342	0.711423	0.462863	0.299614	0.249647	0.140862	0.562589	0.232475	0.652128	0.446685	0.524322	0.408855	0.471781	0.0565649
572	0.308079	0.411837	0.5899	0.459599	0.615165	0.0595438	0.713474	0.512574	0.406999	0.284764	0.161215	0.583601	0.329874	0.70798	0.483762	0.521495	0.449333	0.63624	0.0592032
573	0.264661	0.350546	0.631314	0.530297	0.622647	0.0350725	0.708034	0.487358	0.254932	0.2614	0.0886126	0.434351	0.255048	0.658024	0.55032	0.498436	0.366976	0.473209	0.0596398
574	0.409189	0.432996	0.710646	0.631508	0.725202	0.112969	0.783216	0.617199	0.56817	0.281421	0.2324	0.6563	0.371357	0.76116	0.657106	0.719058	0.584917	0.610482	0.0926824
575	0.268866	0.341495	0.517857	0.453646	0.497613	0.0147968	0.607401	0.491383	0.329028	0.255504	0.117309	0.526706	0.247091	0.644027	0.366043	0.359687	0.431917	0.481478	0.0421764
576	0.297756	0.4071	0.552229	0.487009	0.547528	0.0225985	0.693046	0.488734	0.32553	0.253019	0.126018	0.543516	0.252654	0.659111	0.423461	0.490855	0.44186	0.527576	0.0607742
577	0.210362	0.251961	0.596053	0.511403	0.451546	0	0.621926	0.472153	0.280391	0.246716	0.0670252	0.397805	0.189186	0.672785	0.441393	0.325023	0.404159	0.381353	0.0592028
578	0.338684	0.383862	0.639756	0.542447	0.678938	0.0301835	0.738659	0.548403	0.368554	0.277819	0.110648	0.54278	0.316444	0.692982	0.584495	0.555862	0.494606	0.547052	0.0734939
579	0.181766	0.237822	0.600381	0.512137	0.315451	0.00429991	0.482191	0.480351	0.17223	0.217848	0.0583099	0.44198	0.207452	0.646442	0.350172	0.0917535	0.376678	0.338191	0.0469858
580	0.246522	0.305917	0.57394	0.504621	0.583326	0.0119723	0.728491	0.536706	0.318309	0.276364	0.0570808	0.477375	0.292579	0.686346	0.480618	0.529196	0.487329	0.531028	0.0632903
581	0.337992	0.331469	0.555699	0.461212	0.62245	0.0640015	0.737582	0.550607	0.287275	0.24796	0.108703	0.511202	0.361081	0.693179	0.516751	0.60396	0.5053	0.604461	0.0859376
582	0.221567	0.26771	0.565475	0.515186	0.399783	0.0570342	0.500538	0.461544	0.263472	0.212726	0.094756	0.444263	0.254658	0.614978	0.28686	0.213646	0.430186	0.42361	0.0399262
583	0.262011	0.306362	0.608582	0.524315	0.505024	0.0386596	0.702051	0.522511	0.298084	0.264963	0.0797212	0.474546	0.275278	0.665037	0.368901	0.343041	0.49711	0.522438	0.050785
584	0.171829	0.202685	0.477266	0.382166	0.499326	0.115611	0.659858	0.513176	0.167048	0.229828	0.0182308	0.379968	0.282863	0.676836	0.321751	0.302469	0.403305	0.575626	0.0586944
585	0.275719	0.567613	0.723906	0.394737	0.572252	0.0807237	0.899742	0.53471	0.389722	0.215015	0.213424	0.550307	0.374084	0.601911	0.499665	0.612312	0.521005	0.652588	0.100934
586	0.354843	0.605474	0.664614	0.421718	0.599958	0.0619933	0.921399	0.462153	0.51392	0.212767	0.276638	0.632575	0.382144	0.540319	0.550176	0.75994	0.625201	0.630594	0.105776
587	0.356602	0.543762	0.638248	0.410454	0.589197	0.0673954	0.893948	0.417584	0.57329	0.208124	0.272986	0.605012	0.356675	0.45878	0.517944	0.727228	0.643108	0.554543	0.0909552
588	0.2888	0.489227	0.727524	0.352421	0.51492	0.0894667	0.779173	0.552805	0.341471	0.17613	0.166376	0.470152	0.363169	0.588329	0.44278	0.536488	0.551131	0.57984	0.081908
589	0.294451	0.458153	0.708798	0.386685	0.464797	0.105142	0.862928	0.285651	0.477445	0.167562	0.316863	0.609311	0.250751	0.235634	0.417423	0.783292	0.566835	0.518421	0.110182
590	0.353615	0.517656	0.627183	0.376489	0.596326	0.0584872	0.839349	0.512091	0.423994	0.205301	0.173165	0.544184	0.370654	0.57938	0.475354	0.494289	0.654578	0.522887	0.0764385
591	0.307143	0.534052	0.748203	0.494734	0.568213	0.0829746	0.863907	0.75376	0.336976	0.245641	0.207895	0.443948	0.499136	0.843193	0.568152	0.533235	0.599499	0.703609	0.0890899
592	0.325955	0.537148	0.705987	0.494616	0.610552	0.189578	0.90833	0.422628	0.627188	0.220564	0.374198	0.730744	0.264319	0.450236	0.602081	0.79196	0.56741	0.531302	0.0964676
593	0.362223	0.630964	0.814897	0.503523	0.683473	0.139634	0.946779	0.50489	0.550011	0.252888	0.331484	0.698352	0.36152	0.578794	0.626937	0.780326	0.627884	0.628831	0.0978628
594	0.326473	0.559594	0.727678	0.463219	0.575445	0.0789072	0.874725	0.686884	0.355136	0.227871	0.188599	0.478277	0.460877	0.771391	0.515433	0.422801	0.566822	0.647239	0.0835362
595	0.529675	0.565243	0.909417	0.919548	0.700698	0.215026	0.743409	0.642002	0.616408	0.456453	0.301124	0.687883	0.285614	0.837526	0.782748	0.713793	0.638488	0.620071	0.101802
596	0.411799	0.462418	0.735983	0.788624	0.654459	0.256089	0.768117	0.418704	0.728562	0.336287	0.353986	0.657202	0.148542	0.547909	0.694937	0.834671	0.564919	0.569445	0.103287
597	0.463021	0.57667	0.717535	0.873799	0.732043	0.229358	0.808429	0.616277	0.656286	0.410403	0.325878	0.687509	0.318678	0.75838	0.741836	0.65581	0.567035	0.676014	0.0995628
598	0.477467	0.573539	0.82957	0.814785	0.679829	0.217537	0.743819	0.746843	0.573518	0.405981	0.269983	0.648921	0.423998	0.854546	0.801242	0.673457	0.646215	0.689128	0.104346
599	0.45584	0.515293	0.814631	0.885154	0.486454	0.175642	0.544698	0.709908	0.498825	0.334503	0.250215	0.550587	0.399165	0.824829	0.693443	0.482076	0.677147	0.570319	0.0965299
600	0.538377	0.595024	0.733515	0.832231	0.740971	0.274439	0.831707	0.722507	0.669263	0.399861	0.299837	0.735648	0.375045	0.800603	0.905482	0.754714	0.710854	0.755054	0.134225
601	0.382705	0.517301	0.825265	0.94129	0.442916	0.117635	0.515569	0.711283	0.470211	0.32274	0.224093	0.592073	0.346156	0.789988	0.691106	0.433109	0.696633	0.526878	0.0870965
602	0.372372	0.471058	0.836065	0.890983	0.370713	0.106513	0.465392	0.712453	0.374702	0.268866	0.209223	0.50273	0.330092	0.72537	0.655162	0.297808	0.741835	0.515793	0.0715044
603	0.472541	0.554006	0.671278	0.744738	0.742413	0.141804	0.865134	0.613362	0.575949	0.373025	0.274469	0.671807	0.276812	0.651775	0.763095	0.825585	0.703284	0.684731	0.103971
604	0.346958	0.49383	0.639443	0.681638	0.445865	0.194704	0.636731	0.730277	0.367233	0.269009	0.222098	0.565311	0.375323	0.746057	0.623342	0.319192	0.616729	0.705518	0.0891844
605	0.366476	0.465748	0.766549	0.795116	0.344579	0.142054	0.493225	0.68754	0.433955	0.23385	0.208048	0.492398	0.303254	0.687074	0.594373	0.297989	0.701788	0.532926	0.0721587
606	0.36091	0.49442	0.780282	0.854341	0.327405	0.0530085	0.394538	0.621255	0.469267	0.242029	0.201563	0.556495	0.234438	0.606448	0.594064	0.398653	0.663662	0.391553	0.0647802
607	0.276425	0.353482	0.735297	0.773262	0.159941	0.051267	0.232447	0.547579	0.336838	0.139719	0.169153	0.432762	0.177144	0.500242	0.462374	0.203273	0.613157	0.277931	0.0390192
608	0.257161	0.494447	0.743824	0.458753	0.456522	0.0738027	0.759552	0.617364	0.32429	0.176723	0.17142	0.412903	0.39584	0.641327	0.428042	0.3831	0.488945	0.539998	0.0791963
609	0.792735	0.37222	0.324932	0.452814	0.599657	0.805664	0.631905	0.893608	0.712324	0.642793	0.516454	0.455142	0.550598	0.662601	0.584713	0.803881	0.763331	0.50809	0.14725
610	0.717731	0.407141	0.511013	0.674583	0.703109	0.880001	0.721399	0.849319	0.94673	0.761166	0.620456	0.592887	0.710232	0.885	0.689758	0.797713	0.828171	0.593553	0.211033
611	0.793514	0.612446	0.585821	0.661207	0.821565	0.698608	0.798126	1	0.873234	0.671004	0.535464	0.672732	0.703746	0.943069	0.922965	0.821568	0.897172	0.661968	0.171966
612	0.391298	0.578828	0.721181	0.495503	0.693077	0.394541	0.913842	0.548199	0.530593	0.34754	0.462863	0.70268	0.394504	0.610436	0.670803	0.926772	0.692605	0.537041	0.112737
613	0.564744	0.438291	0.631254	0.720764	0.770282	0.882262	0.777529	0.753543	0.926631	0.709716	0.552492	0.701477	0.581784	0.872171	0.78653	0.790445	0.765687	0.671626	0.250277
614	0.642291	0.579551	0.651602	0.792671	0.910495	0.810478	0.836707	0.966673	0.971307	0.838306	0.626813	0.779414	0.71877	1	0.940975	0.924511	0.932201	0.683682	0.243371
615	0.351596	0.515239	0.73286	0.582613	0.741648	0.462992	0.916364	0.616349	0.572084	0.487084	0.551056	0.670824	0.491997	0.578211	0.668702	0.943232	0.774564	0.478281	0.155106
616	0.49039	0.628021	0.83357	0.606518	0.77764	0.317015	0.915668	0.693195	0.618814	0.342229	0.428535	0.749953	0.508227	0.714278	0.800111	0.874555	0.762918	0.619688	0.119804
617	0.434846	0.480723	0.759566	0.657187	0.757708	0.606381	0.864779	0.692723	0.664316	0.577599	0.57828	0.742722	0.53757	0.671932	0.745415	0.958033	0.849052	0.530924	0.197237
618	0.66002	0.689488	0.892081	0.67422	0.825894	0.281666	0.895135	0.916402	0.755595	0.44146	0.422474	0.7769	0.663197	0.901061	0.937637	0.850722	0.832992	0.699953	0.130679
619	0.678242	0.641664	0.886978	0.726294	0.770663	0.226688	0.859835	0.890159	0.76676	0.451928	0.349385	0.676328	0.611363	0.914245	0.904615	0.739145	0.777024	0.704876	0.129318
620	0.634637	0.546961	0.76827	0.727494	0.789475	0.364183	0.778024	0.900868	0.755041	0.453943	0.422683	0.742312	0.50483	0.857617	0.891533	0.727136	0.752602	0.737091	0.152956
621	0.458261	0.553346	0.864941	0.773869	0.70425	0.229091	0.807585	0.796417	0.590387	0.374926	0.287419	0.58935	0.472407	0.81347	0.786707	0.599383	0.666268	0.757837	0.122327
622	0.466875	0.657166	0.833176	0.656093	0.746918	0.157874	0.903767	0.737208	0.600752	0.325325	0.295581	0.704552	0.424425	0.731228	0.787766	0.716286	0.733993	0.698662	0.112567
623	0.388049	0.639576	0.840061	0.624474	0.694833	0.14927	0.919415	0.659866	0.554499	0.283007	0.286793	0.710234	0.413655	0.74883	0.689827	0.638512	0.645326	0.671603	0.0964698
624	0.337688	0.579203	0.791658	0.62673	0.574501	0.187682	0.870203	0.758795	0.471185	0.292517	0.215869	0.55638	0.384643	0.824918	0.590294	0.51375	0.636638	0.557721	0.0756244
625	0.445157	0.598829	0.760337	0.581946	0.630828	0.138374	0.842662	0.733291	0.62488	0.272501	0.246962	0.599701	0.383859	0.690885	0.619195	0.584179	0.803231	0.50651	0.088961
626	0.399338	0.575814	0.742837	0.620493	0.648765	0.394639	0.880758	0.744772	0.646595	0.348811	0.352623	0.724611	0.6618	0.639071	0.751371	0.740711	0.927017	0.615969	0.151659
627	0.424821	0.542212	0.703147	0.646334	0.5906	0.556509	0.858284	0.814481	0.693934	0.33288	0.363724	0.748771	0.666705	0.654116	0.738871	0.663563	0.919953	0.680749	0.186768
628	0.401424	0.412134	0.644021	0.646191	0.451806	0.632196	0.797235	0.668834	0.662335	0.254067	0.377427	0.69659	0.39384	0.501288	0.672217	0.672403	0.72684	0.624917	0.170632
629	0.455036	0.507732	0.960988	0.872306	0.549358	0.424145	0.792365	0.547636	0.859732	0.248722	0.346262	0.77675	0.379995	0.59462	0.784375	0.770741	0.761308	0.630233	0.14022
630	0.366514	0.537166	0.728948	0.518745	0.581786	0.332573	0.873567	0.59319	0.521098	0.279804	0.318687	0.640079	0.518764	0.522226	0.629125	0.726879	0.796583	0.621412	0.139783
631	0.410701	0.46561	0.939297	0.804337	0.623639	0.336487	0.806133	0.589688	0.753506	0.249033	0.332919	0.683701	0.353258	0.641606	0.731415	0.778713	0.704513	0.610472	0.113811
632	0.256854	0.331889	0.692294	0.625846	0.345605	0.389268	0.662435	0.279965	0.58766	0.148806	0.361774	0.493502	0.179855	0.338021	0.442522	0.588838	0.55211	0.478447	0.0939691
633	0.356509	0.54852	0.742485	0.466454	0.666824	0.122873	0.892262	0.555281	0.494624	0.28462	0.25127	0.614603	0.525251	0.626129	0.592563	0.723792	0.716246	0.586985	0.123906
634	0.365689	0.417488	0.778013	0.633757	0.674401	0.213236	0.783017	0.612701	0.540507	0.259511	0.292533	0.616546	0.391579	0.730509	0.671847	0.758078	0.560666	0.639325	0.107144
635	0.218038	0.309951	0.502612	0.457273	0.466366	0.318648	0.747508	0.445155	0.425114	0.186168	0.338482	0.455032	0.31057	0.496736	0.492273	0.687371	0.505138	0.554747	0.0892777
636	0.380746	0.538181	0.71088	0.426603	0.686184	0.108229	0.844091	0.544285	0.424744	0.251535	0.146052	0.60397	0.527025	0.61584	0.561409	0.658	0.674783	0.587116	0.111216
637	0.231035	0.331768	0.359163	0.289537	0.537683	0.265065	0.709725	0.462457	0.416222	0.187368	0.291696	0.499525	0.314244	0.535226	0.470047	0.721601	0.417245	0.651978	0.103664
638	0.368544	0.392286	0.55776	0.459031	0.612073	0.149822	0.707856	0.509602	0.382908	0.215235	0.222521	0.5357	0.326955	0.652862	0.533251	0.707448	0.490178	0.649827	0.099281
639	0.315182	0.471573	0.602594	0.361469	0.585794	0.154532	0.832687	0.524999	0.342034	0.22275	0.103623	0.523606	0.427542	0.581947	0.488789	0.653812	0.608042	0.659657	0.114871
640	0.261857	0.432559	0.698343	0.435745	0.537387	0.0693585	0.785201	0.497422	0.294368	0.208764	0.0407028	0.496754	0.413934	0.562958	0.351399	0.273743	0.614925	0.408675	0.0557026
641	0.2334	0.40937	0.593308	0.360521	0.544727	0.106961	0.821094	0.493473	0.254818	0.201298	0.0139511	0.455385	0.43891	0.582997	0.377417	0.457059	0.537371	0.590357	0.0776591
642	0.525683	0.389753	0.690358	0.607503	0.453293	0.740302	0.600126	0.723696	0.730264	0.478103	0.495025	0.371711	0.625219	0.686637	0.561942	0.746184	0.842908	0.273371	0.159682
643	0.392101	0.4176	0.772079	0.59508	0.48337	0.286282	0.743809	0.748279	0.742184	0.324252	0.352557	0.47788	0.381596	0.679542	0.583131	0.878507	0.876207	0.329532	0.103693
644	0.63931	0.43541	0.639302	0.699394	0.65255	0.675693	0.712106	0.80124	0.940804	0.740116	0.694689	0.683772	0.892258	0.840501	0.658094	0.866161	0.911866	0.408844	0.18962
645	0.504908	0.481624	0.751519	0.610535	0.586927	0.247356	0.717119	0.80204	0.783374	0.35815	0.345111	0.677514	0.403348	0.638629	0.615296	0.793782	0.811376	0.43208	0.113479
646	0.419099	0.508606	0.775102	0.524337	0.59389	0.368858	0.733609	0.608438	0.676288	0.325956	0.391837	0.555784	0.337347	0.517649	0.542659	0.862981	0.791792	0.424756	0.108415
647	0.392353	0.469726	0.762929	0.589514	0.469053	0.125815	0.72991	0.681491	0.695549	0.302279	0.210875	0.512065	0.324503	0.687647	0.514404	0.691277	0.790803	0.402611	0.0790656
648	0.574552	0.427797	0.631337	0.682019	0.484883	0.439321	0.671923	0.811555	0.870415	0.52925	0.451874	0.522842	0.641275	0.767028	0.696377	0.793514	0.903217	0.343798	0.154291
649	0.426913	0.496721	0.771704	0.658064	0.547231	0.190973	0.761641	0.805803	0.833611	0.363388	0.245053	0.453724	0.432838	0.819143	0.723514	0.739348	0.855906	0.413216	0.102231
650	0.557228	0.390084	0.650806	0.728209	0.662957	0.655299	0.647192	0.849612	0.931749	0.636892	0.65733	0.720165	0.673721	0.742161	0.68435	0.748823	0.86738	0.401315	0.144654
651	0.471873	0.444028	0.813393	0.61842	0.41004	0.16161	0.776776	0.614139	0.656978	0.23712	0.129541	0.460038	0.293969	0.681089	0.524091	0.260543	0.680867	0.258051	0.0658327
652	0.666219	0.194534	0.585676	0.681715	0.445604	0.512531	0.352699	0.645131	0.544538	0.593065	0.296181	0.247855	0.146112	0.65737	0.45541	0.711514	0.707379	0.0932072	0.0422928
653	0.609802	0.236809	0.636447	0.711914	0.603916	0.404963	0.538445	0.832821	0.623106	0.665841	0.335249	0.403309	0.205833	0.717996	0.52077	0.774905	0.736865	0.260292	0.0872505
654	0.622499	0.325719	0.690424	0.712639	0.516533	0.161611	0.505138	0.692558	0.559724	0.647839	0.286316	0.375354	0.244278	0.809927	0.537346	0.778573	0.72359	0.376859	0.0516529
655	0.803848	0.300301	0.643212	0.642722	0.7416	0.34425	0.578937	0.664409	0.551474	0.670093	0.383646	0.490193	0.22945	0.758497	0.54017	0.780368	0.657798	0.392847	0.0733377
656	0.917498	0.254421	0.453378	0.59072	0.559056	0.669277	0.441088	0.585496	0.538327	0.567586	0.360529	0.30047	0.224136	0.655263	0.452139	0.661092	0.611654	0.19853	0.0770821
657	0.75622	0.199211	0.241382	0.536579	0.335472	1	0.309553	0.544507	0.450582	0.461533	0.334156	0.0553202	0.356879	0.555007	0.432386	0.607529	0.766151	0.12489	0.0827811
658	0.733533	0.179182	0.34262	0.528088	0.461274	0.978529	0.407321	0.644233	0.487259	0.597118	0.372276	0.251851	0.338132	0.618765	0.450902	0.567766	0.828934	0.196611	0.0899071
659	0.628502	0.37082	0.731825	0.768862	0.547997	0.0874089	0.623926	0.6856	0.610863	0.616783	0.315597	0.470631	0.25735	0.828469	0.525132	0.689128	0.682601	0.465861	0.0692343
660	0.662397	0.315424	0.693088	0.66321	0.689382	0.272595	0.659205	0.701698	0.63805	0.619724	0.386515	0.531433	0.215124	0.717488	0.539994	0.730708	0.613812	0.422489	0.077634
661	0.651758	0.174617	0.416269	0.531613	0.509548	0.742348	0.446762	0.710263	0.489696	0.565455	0.345588	0.348806	0.266299	0.564762	0.422233	0.629378	0.675219	0.168474	0.0779478
662	0.557774	0.191143	0.553153	0.730498	0.496635	0.575815	0.493256	0.712674	0.49076	0.528688	0.285488	0.370811	0.248721	0.610815	0.47061	0.576095	0.662177	0.181134	0.0741615
663	0.731741	0.122428	0.0422584	0.451602	0.193601	0.515796	0.353518	0.323007	0.302979	0.199072	0.348349	0.0849369	0.179787	0.285212	0.193147	0.34779	0.266065	0.0397442	0.0664374
664	0.688384	0.246993	0.26287	0.461862	0.578525	0.8263	0.526726	0.815194	0.545914	0.564413	0.379552	0.430944	0.40607	0.584346	0.459244	0.583562	0.666215	0.349274	0.0936765
665	0.579822	0.0838368	0	0.224283	0.264993	0.291907	0.581354	0.374732	0.231413	0.182747	0.388084	0.183879	0.165173	0.147475	0.11638	0.225685	0.160158	0.242073	0.0863516
666	0.719967	0.298522	0.512432	0.608505	0.613599	0.631722	0.518524	0.766532	0.577431	0.540289	0.327715	0.528575	0.378535	0.621822	0.565891	0.577312	0.678765	0.380153	0.104362
667	0.378607	0.536083	0.814207	0.871343	0.476016	0.0653652	0.563944	0.656816	0.499923	0.304158	0.210614	0.599267	0.265324	0.672537	0.654429	0.491934	0.682454	0.464284	0.070926
668	0.205237	0.454991	0.797874	0.853845	0.258088	0.0637206	0.423182	0.682496	0.307123	0.22505	0.146586	0.523974	0.238568	0.653297	0.566551	0.216421	0.438019	0.336408	0.0629898
669	0.314752	0.453298	0.771087	0.801063	0.336531	0.0392205	0.402574	0.658831	0.395125	0.24054	0.161152	0.546568	0.217023	0.606951	0.53842	0.269873	0.647868	0.315466	0.0532558
670	0.246956	0.274613	0.721261	0.733547	0.0894262	0.0254825	0.121082	0.483642	0.258253	0.107766	0.139597	0.442365	0.0932441	0.403135	0.337031	0.05902	0.5589	0.140616	0.0372393
671	0.348736	0.417603	0.785852	0.768594	0.495671	0.0255977	0.576578	0.628226	0.430073	0.281229	0.174688	0.523038	0.25095	0.656121	0.526119	0.37513	0.597561	0.415603	0.0609142
672	0.231026	0.333804	0.786896	0.759366	0.278124	0.0247013	0.351416	0.608705	0.295093	0.206064	0.116669	0.49257	0.183856	0.580859	0.401179	0.0892944	0.496555	0.247044	0.04064
673	0.245552	0.387954	0.824502	0.708569	0.418398	0.0302013	0.616075	0.65879	0.355518	0.278051	0.113413	0.541361	0.258248	0.737945	0.459062	0.263327	0.437895	0.409557	0.0489784
674	0.404506	0.493959	0.820039	0.743072	0.68529	0.0123718	0.822047	0.671419	0.482066	0.36904	0.156071	0.624733	0.33767	0.802203	0.608243	0.692946	0.652726	0.559366	0.0674536
675	0.352376	0.471132	0.844055	0.70054	0.63974	0.0280465	0.789501	0.592983	0.471771	0.31848	0.163974	0.628547	0.301764	0.760751	0.549945	0.638684	0.518982	0.53954	0.0617552
676	0.440874	0.530486	0.834423	0.701866	0.703178	0.0379187	0.859209	0.528697	0.578075	0.321409	0.243985	0.642381	0.286318	0.720051	0.63404	0.825432	0.585113	0.598126	0.0779339
677	0.373355	0.509358	0.811562	0.634988	0.685478	0.0472357	0.822133	0.538435	0.560365	0.309947	0.20732	0.579962	0.289496	0.742398	0.557304	0.67823	0.482527	0.571222	0.0673267
678	0.582233	0.42509	0.79923	0.848883	0.649615	0.0863322	0.756766	0.725836	0.633764	0.599164	0.279847	0.534722	0.273221	0.801727	0.5852	0.6601	0.66908	0.565416	0.0755091
679	0.483531	0.358378	0.811188	0.853009	0.651008	0.0816023	0.736063	0.727748	0.421999	0.600525	0.223884	0.501465	0.337388	0.831512	0.514627	0.432182	0.550992	0.581133	0.0463478
680	0.444439	0.467165	0.840927	0.894614	0.694999	0.102808	0.716188	0.66822	0.55217	0.535766	0.250624	0.576856	0.282318	0.801718	0.622848	0.597528	0.598374	0.59399	0.0720954
681	0.645077	0.555939	0.527686	0.491666	0.729408	0.643408	0.781316	0.820545	0.759967	0.622966	0.544381	0.657661	0.608516	0.749333	0.710916	0.87137	0.903394	0.546585	0.147135
682	0.604724	0.635184	0.661774	0.551982	0.787748	0.533048	0.868687	0.757162	0.780671	0.539782	0.528894	0.726381	0.588923	0.731006	0.791318	0.951446	0.938028	0.586241	0.13809
683	0.366839	0.499298	0.818002	0.524108	0.569652	0.16702	0.75866	0.620674	0.606842	0.299141	0.303922	0.578986	0.331726	0.531932	0.484195	0.747249	0.754951	0.457769	0.0882454
684	0.413443	0.491826	0.895987	0.662719	0.451369	0.164336	0.782089	0.700998	0.631744	0.275763	0.186349	0.607957	0.344913	0.670735	0.488169	0.558272	0.757813	0.421318	0.0724309
685	0.304793	0.471829	0.858542	0.656199	0.372791	0.138538	0.801965	0.774738	0.517962	0.246937	0.167108	0.548766	0.36724	0.791542	0.517243	0.495784	0.686211	0.395276	0.068746
686	0.491453	0.66515	0.804722	0.660677	0.550559	0.182902	0.878998	0.823795	0.71765	0.294121	0.211299	0.678108	0.42252	0.783267	0.623149	0.555911	0.815993	0.516712	0.0946021
687	0.515314	0.551183	0.785433	0.636802	0.510347	0.192374	0.807522	0.749602	0.62679	0.272662	0.179768	0.594816	0.361824	0.708635	0.566707	0.370512	0.704974	0.39513	0.0853308
688	0.418081	0.661364	0.798626	0.660789	0.543002	0.146863	0.868093	0.80509	0.5658	0.300275	0.21656	0.643294	0.387609	0.821244	0.628655	0.562868	0.768578	0.533983	0.0860352
689	0.451391	0.656919	0.754882	0.59954	0.723533	0.200145	0.915144	0.783954	0.64602	0.325863	0.269722	0.673546	0.401144	0.693531	0.608839	0.762216	0.768015	0.635929	0.0994613
690	0.436278	0.708045	0.797152	0.638042	0.641104	0.162457	0.930595	0.829241	0.611505	0.307691	0.237931	0.654071	0.406693	0.813637	0.66708	0.591251	0.764439	0.609106	0.0926249
691	0.476036	0.672129	0.835411	0.633454	0.461795	0.171955	0.754868	0.764813	0.546109	0.229703	0.187321	0.607849	0.353706	0.760698	0.598044	0.392255	0.745953	0.403446	0.0811115
692	0.377432	0.657624	0.773376	0.638001	0.653925	0.195117	0.90031	0.718775	0.536164	0.283446	0.28068	0.635001	0.376732	0.733532	0.634357	0.645885	0.700609	0.615364	0.0986144
693	0.368567	0.558071	0.784078	0.561785	0.656223	0.153452	0.903976	0.735227	0.496111	0.288431	0.241383	0.534127	0.524735	0.811265	0.674518	0.422917	0.621376	0.662677	0.0740078
694	0.361567	0.608579	0.727921	0.522442	0.62205	0.174305	0.911588	0.691808	0.509349	0.254199	0.232073	0.57296	0.402735	0.803689	0.581459	0.478534	0.627441	0.61618	0.0770485
695	0.477659	0.645493	0.752745	0.583287	0.685813	0.177747	0.884051	0.793392	0.613651	0.307686	0.253148	0.64044	0.399246	0.71745	0.633654	0.744815	0.762061	0.578678	0.096567
696	0.436288	0.654736	0.728143	0.494239	0.688703	0.17151	0.956348	0.639541	0.512591	0.264404	0.26169	0.689045	0.386909	0.743017	0.685029	0.652914	0.66265	0.653445	0.0839273
697	0.400227	0.618905	0.817728	0.618089	0.504549	0.146341	0.788062	0.75363	0.482491	0.240665	0.236249	0.566211	0.369061	0.733895	0.597558	0.50229	0.701714	0.486535	0.0802749
698	0.441051	0.667694	0.816885	0.62019	0.644882	0.16247	0.86135	0.774587	0.616642	0.284488	0.255322	0.612159	0.393266	0.729324	0.644217	0.641607	0.795765	0.542995	0.0971305
699	0.358253	0.609199	0.76163	0.561683	0.605201	0.156633	0.850213	0.646317	0.484518	0.232652	0.274208	0.606614	0.385504	0.681736	0.593358	0.600718	0.630398	0.556929	0.0841012
700	0.481019	0.56907	0.770708	0.600267	0.450148	0.139036	0.675841	0.674718	0.46888	0.211231	0.185058	0.552133	0.314274	0.644108	0.578335	0.423404	0.764055	0.322906	0.0712335
701	0.3787	0.611864	0.669357	0.463225	0.68759	0.16925	0.958992	0.51655	0.559614	0.23557	0.331035	0.659274	0.37798	0.587061	0.652494	0.769104	0.610353	0.609378	0.100516
702	0.447788	0.628266	0.796823	0.609279	0.556889	0.136389	0.829665	0.781965	0.471928	0.260806	0.212108	0.562425	0.406467	0.785745	0.633047	0.535614	0.783686	0.498046	0.08712
703	0.345054	0.517041	0.730767	0.49502	0.389755	0.112023	0.674312	0.561833	0.380604	0.146633	0.179106	0.534033	0.359032	0.68512	0.477864	0.289061	0.594746	0.399605	0.0565503
704	0.34138	0.5396	0.663793	0.423279	0.667281	0.132838	0.964222	0.452066	0.585889	0.221569	0.338006	0.680752	0.329101	0.448235	0.626838	0.835811	0.644229	0.546933	0.0872559
705	0.407535	0.584578	0.774482	0.559042	0.457267	0.100925	0.747274	0.649011	0.427968	0.201158	0.196511	0.538549	0.361881	0.682433	0.5728	0.454879	0.734334	0.410645	0.0753618
706	0.441852	0.576374	0.786405	0.585566	0.566156	0.121026	0.831339	0.752345	0.498683	0.253214	0.201543	0.601995	0.387152	0.735751	0.624063	0.49944	0.798452	0.440625	0.0779358
707	0.390579	0.657506	0.825191	0.483814	0.715805	0.0973394	0.986935	0.510531	0.541444	0.251074	0.284093	0.675332	0.353902	0.541458	0.658575	0.888936	0.659356	0.643939	0.107941
708	0.35489	0.572043	0.714144	0.45997	0.555771	0.0632428	0.809597	0.579984	0.420104	0.191158	0.195123	0.540709	0.371826	0.66188	0.528875	0.404482	0.62699	0.502464	0.0673564
709	0.31386	0.458968	0.84958	0.543686	0.290877	0.054034	0.567722	0.487346	0.299467	0.113761	0.132357	0.509706	0.238379	0.534528	0.476306	0.300804	0.672369	0.193908	0.053661
710	0.331977	0.584698	0.723673	0.446297	0.549304	0.0508966	0.850607	0.589908	0.398225	0.202315	0.188566	0.516107	0.356865	0.635743	0.509326	0.428662	0.623949	0.546735	0.0782216
711	0.240155	0.422225	0.731383	0.450156	0.316867	0.0226375	0.56018	0.431834	0.255178	0.102815	0.116562	0.415662	0.198239	0.495237	0.363617	0.244382	0.553425	0.242146	0.0433421
712	0.391889	0.635865	0.767274	0.475062	0.706924	0.029469	0.935515	0.630009	0.446011	0.254055	0.194639	0.616056	0.426537	0.708245	0.596635	0.766511	0.709872	0.556451	0.0828117
713	0.351251	0.527817	0.680383	0.419941	0.662939	0.0300452	0.878219	0.502023	0.509856	0.235511	0.258059	0.612654	0.365129	0.549431	0.524091	0.70167	0.669368	0.519886	0.0878319
714	0.301181	0.453002	0.728779	0.454294	0.513568	0.0339373	0.697815	0.490513	0.329092	0.19016	0.0888723	0.478747	0.36809	0.573589	0.397209	0.445844	0.654046	0.349884	0.0542261
715	0.307399	0.490741	0.739486	0.661907	0.768346	0.242814	0.811405	0.456306	0.652054	0.248735	0.306653	0.720555	0.329318	0.708445	0.707928	0.907319	0.350288	0.56622	0.0824568
716	0.322558	0.510957	0.648355	0.561663	0.718275	0.146337	0.786618	0.473375	0.423966	0.268877	0.184321	0.650748	0.307288	0.740999	0.621834	0.685424	0.344931	0.56932	0.076763
717	0.373855	0.507627	0.743491	0.668304	0.811112	0.14754	0.803174	0.547971	0.484703	0.293643	0.21191	0.686882	0.364421	0.779357	0.748695	0.781573	0.424977	0.587522	0.0829045
718	0.257401	0.314951	0.658391	0.566441	0.561042	0.073991	0.590443	0.437216	0.174314	0.22859	0.097504	0.442351	0.228363	0.590486	0.527189	0.197462	0.249666	0.395445	0.0619452
719	0.404971	0.477292	0.709366	0.59818	0.779458	0.0655017	0.797487	0.578643	0.499358	0.29994	0.17346	0.670412	0.350701	0.801008	0.711562	0.735525	0.522783	0.606755	0.0845064
720	0.176571	0.179986	0.465067	0.17645	0.237027	0.203667	0.458564	0	0.409063	0.0321434	0.34476	0.608066	0	0.0923517	0.155939	0.446796	0.183779	0.244112	0.0721537
721	0.213643	0.240858	0.328482	0.298819	0.335604	0.490869	0.669622	0.415139	0.506119	0.18069	0.381837	0.585088	0.27684	0.236106	0.303071	0.421907	0.496345	0.488909	0.108945
722	0.188759	0.210678	0.478061	0.224697	0.186119	0.337928	0.55867	0.0268969	0.399234	0.0800837	0.356336	0.639234	0.100935	0.130197	0.251956	0.478038	0.29735	0.290715	0.101371
723	0.416255	0.574105	0.706838	0.612066	0.692341	0.397972	0.842906	0.838547	0.671345	0.382443	0.358631	0.741816	0.639887	0.668109	0.783416	0.727916	0.973038	0.604187	0.141097
724	0.430391	0.604817	0.77083	0.586432	0.737135	0.176738	0.899462	0.713738	0.614233	0.355406	0.318	0.70362	0.558265	0.707143	0.811672	0.883542	0.927625	0.59004	0.113636
725	0.379105	0.56746	0.746655	0.502624	0.710563	0.07474	0.848184	0.602799	0.48529	0.294804	0.196864	0.625374	0.524284	0.667799	0.632519	0.711742	0.757516	0.537361	0.0980747
726	0.441501	0.472813	0.753811	0.792175	0.664655	0.203509	0.737844	0.500213	0.623173	0.368759	0.326797	0.59652	0.216517	0.659437	0.681262	0.600848	0.585809	0.513806	0.0800738
727	0.376905	0.455732	0.819753	0.815309	0.636348	0.204101	0.738743	0.508381	0.600352	0.34236	0.318159	0.648267	0.203551	0.603075	0.708436	0.76264	0.5827	0.543222	0.0942104
728	0.474448	0.550528	0.851201	0.876499	0.671598	0.179753	0.765783	0.660035	0.518453	0.416532	0.279002	0.674539	0.284543	0.749817	0.796199	0.742648	0.697099	0.59131	0.0938278
729	0.411623	0.560246	0.82806	0.843306	0.518259	0.111399	0.611286	0.646885	0.495337	0.329805	0.244316	0.633304	0.317797	0.774206	0.714756	0.569494	0.590679	0.487116	0.0776581
730	0.429689	0.484716	0.703156	0.777167	0.722289	0.138354	0.834027	0.581604	0.649303	0.384788	0.316033	0.613506	0.248082	0.716418	0.667272	0.799103	0.605572	0.560686	0.069237
731	0.418177	0.518132	0.730284	0.847875	0.650663	0.154958	0.75187	0.576232	0.606125	0.364667	0.30273	0.628024	0.229241	0.607284	0.6873	0.696728	0.611795	0.552945	0.0919355
732	0.402235	0.566161	0.787638	0.843192	0.576068	0.0818341	0.704484	0.677519	0.500422	0.350166	0.223139	0.617507	0.356523	0.791845	0.686184	0.63013	0.622452	0.503146	0.0736822
733	0.420608	0.569096	0.825674	0.855995	0.574452	0.131517	0.671061	0.68862	0.494572	0.372414	0.234651	0.638578	0.321176	0.779665	0.732167	0.597527	0.686146	0.527278	0.0779944
734	0.328767	0.514247	0.816822	0.850291	0.427166	0.0810587	0.530074	0.672418	0.407459	0.304894	0.184581	0.605015	0.302988	0.702009	0.636824	0.454286	0.612486	0.41591	0.066429
735	0.301783	0.439425	0.794311	0.808089	0.326191	0.0455587	0.445844	0.648169	0.400747	0.234285	0.155808	0.542266	0.240946	0.632083	0.517242	0.233118	0.544621	0.330682	0.0595116
736	0.565624	0.292513	0.707071	0.798837	0.637632	0.254464	0.624876	0.790103	0.644621	0.637598	0.313345	0.464489	0.281537	0.735237	0.551707	0.700893	0.674021	0.41123	0.0711512
737	0.570039	0.370468	0.815689	0.845861	0.672462	0.112499	0.654142	0.742933	0.633609	0.595067	0.321662	0.522007	0.242354	0.716218	0.591947	0.739152	0.65778	0.495288	0.0761143
738	0.554835	0.236381	0.666881	0.811156	0.593923	0.493347	0.594108	0.746587	0.549319	0.611108	0.260046	0.394091	0.296828	0.708564	0.540772	0.620255	0.645967	0.337829	0.087006
739	0.564785	0.371223	0.873253	0.883061	0.665267	0.152859	0.669964	0.779316	0.68453	0.573534	0.299723	0.547661	0.303074	0.814402	0.682391	0.689159	0.648116	0.505304	0.0855315
740	0.471132	0.44013	0.889474	0.935088	0.646117	0.117329	0.723187	0.708197	0.522878	0.531058	0.275554	0.561651	0.29726	0.765116	0.61202	0.667746	0.620763	0.578854	0.0723527
741	0.655242	0.348892	0.7548	0.85081	0.732503	0.351162	0.682948	0.770374	0.690744	0.623739	0.3243	0.601206	0.301123	0.752312	0.67049	0.72648	0.714461	0.511566	0.115708
742	0.595266	0.49994	0.958122	0.967102	0.706697	0.163104	0.745088	0.78151	0.688287	0.559597	0.304626	0.641331	0.351567	0.926714	0.769609	0.788121	0.694276	0.603272	0.0931948
743	0.64744	0.396371	0.741538	0.786883	0.700485	0.277205	0.716482	0.64227	0.769749	0.495617	0.406809	0.677854	0.256999	0.663515	0.655113	0.80448	0.67171	0.547761	0.113392
744	0.539207	0.514195	1	0.945882	0.668026	0.152968	0.714815	0.730241	0.619041	0.545502	0.278064	0.615111	0.382452	0.913454	0.75904	0.750432	0.68118	0.635846	0.0892205
745	0.506024	0.395839	0.773533	0.747177	0.601749	0.226742	0.739165	0.413817	0.747989	0.38592	0.431793	0.597285	0.162681	0.49321	0.569884	0.861514	0.610024	0.486923	0.0972081
746	0.610467	0.571604	0.988585	0.870617	0.660539	0.210671	0.883972	0.454747	0.871753	0.533732	0.400519	0.682719	0.228213	0.671714	0.762333	0.968984	0.730889	0.561374	0.110256
747	0.488439	0.559247	0.964976	0.967024	0.670802	0.183772	0.675894	0.662611	0.5511	0.497058	0.273531	0.643945	0.318563	0.839431	0.725616	0.675773	0.624619	0.598019	0.0895313
748	0.446311	0.451287	0.799016	0.77498	0.593918	0.254667	0.781763	0.350124	0.76577	0.391234	0.379052	0.598408	0.128197	0.437127	0.613455	0.871379	0.613722	0.482886	0.105441
749	0.543112	0.432045	0.651044	0.479917	0.596886	0.63213	0.677861	0.732524	0.683567	0.460382	0.408792	0.531264	0.433	0.683684	0.599859	0.777221	0.795704	0.409449	0.114737
750	0.386652	0.606228	0.831302	0.563482	0.670425	0.260841	0.799414	0.564386	0.608772	0.312744	0.312747	0.705632	0.373123	0.546268	0.552584	0.832488	0.682334	0.553827	0.112663
751	0.445154	0.48741	0.742456	0.510825	0.604152	0.355381	0.784865	0.670194	0.575273	0.340842	0.300418	0.509013	0.458516	0.738404	0.611516	0.613254	0.676515	0.502515	0.0888585
752	0.318412	0.489074	0.777257	0.588424	0.584522	0.205258	0.808725	0.668621	0.514563	0.300363	0.252271	0.518282	0.407797	0.769263	0.556395	0.630732	0.636554	0.5238	0.076672
753	0.342447	0.561333	0.762455	0.568658	0.676694	0.234397	0.860566	0.634859	0.475444	0.291753	0.273639	0.616426	0.404631	0.716378	0.594516	0.669897	0.577724	0.606221	0.0867183
754	0.350004	0.559826	0.755251	0.557921	0.650854	0.198639	0.869121	0.685364	0.457392	0.275076	0.255882	0.580376	0.454064	0.754484	0.616085	0.585677	0.592093	0.628809	0.077217
755	0.631738	0.550126	0.780325	0.680672	0.731074	0.280891	0.765056	0.924876	0.921597	0.389349	0.372449	0.790017	0.608377	0.785324	0.850135	0.844929	0.912015	0.540189	0.12369
756	0.512905	0.581396	0.735723	0.590241	0.733486	0.166372	0.819762	0.83413	0.768465	0.350031	0.264801	0.65864	0.453251	0.764109	0.727149	0.754268	0.762739	0.56174	0.0973346
757	0.400318	0.314399	0.532286	0.56902	0.533769	0.678323	0.495128	0.652984	0.711248	0.414154	0.514556	0.604834	0.476882	0.406634	0.484156	0.755792	0.74436	0.324094	0.112643
758	0.549935	0.579007	0.714819	0.633359	0.769983	0.211563	0.820001	0.894532	0.794567	0.358898	0.330216	0.774454	0.56694	0.751105	0.814899	0.827499	0.853996	0.584182	0.101974
759	0.494155	0.430706	0.753471	0.553914	0.509145	0.145007	0.779043	0.749528	0.56948	0.237453	0.142906	0.46063	0.33464	0.676743	0.57295	0.325544	0.663706	0.303992	0.0766658
760	0.457874	0.452827	0.575254	0.564558	0.636276	0.436941	0.607655	0.763668	0.740979	0.334193	0.373544	0.726694	0.713028	0.494717	0.658704	0.720056	0.910056	0.481076	0.113814
761	0.49546	0.465931	0.73625	0.595567	0.295135	0.170682	0.602563	0.611525	0.439262	0.14916	0.136939	0.528695	0.256081	0.548219	0.483187	0.147294	0.649319	0.159797	0.0674953
762	0.506817	0.554867	0.707748	0.599227	0.725545	0.150805	0.830713	0.815645	0.630947	0.324876	0.236449	0.639379	0.524734	0.739039	0.745187	0.67229	0.774304	0.535717	0.0945553
763	0.454429	0.550219	0.637318	0.621747	0.713785	0.409634	0.796825	0.832229	0.711654	0.365319	0.357471	0.79407	0.753352	0.636105	0.783939	0.751489	0.946511	0.575883	0.124478
764	0.197679	0.332395	0.356543	0.349949	0.482307	0.508351	0.584357	0.583641	0.472986	0.244698	0.377124	0.549092	0.53296	0.301433	0.328952	0.441588	0.555365	0.478693	0.11582
765	0.485496	0.488132	0.753593	0.581395	0.424083	0.13386	0.670829	0.660594	0.41047	0.203789	0.133098	0.518676	0.326915	0.57598	0.527679	0.28965	0.701978	0.24938	0.0694878
766	0.472287	0.608393	0.759644	0.596409	0.766051	0.163301	0.873009	0.763753	0.621195	0.360693	0.306785	0.703644	0.575773	0.711959	0.824998	0.844745	0.922078	0.600261	0.10341
767	0.218866	0.312103	0.308526	0.337041	0.430419	0.507768	0.652812	0.533263	0.475961	0.228728	0.388433	0.561314	0.410876	0.30909	0.32106	0.374239	0.524959	0.500187	0.124134
768	0.441644	0.464333	0.749737	0.533273	0.56174	0.0721849	0.701767	0.642145	0.421289	0.241739	0.125832	0.447213	0.393433	0.627342	0.551695	0.413232	0.663606	0.306871	0.0613549
769	0.422054	0.477405	0.76776	0.570408	0.483548	0.0804613	0.742601	0.603475	0.370597	0.223046	0.128665	0.541576	0.339681	0.610897	0.52116	0.299785	0.720953	0.290253	0.0555869
770	0.422064	0.598407	0.737168	0.521498	0.723008	0.0754578	0.893489	0.663813	0.566423	0.275468	0.27928	0.63448	0.383162	0.57004	0.593014	0.828094	0.733641	0.559915	0.0915986
771	0.395954	0.528783	0.77681	0.495096	0.682646	0.0378208	0.793935	0.610758	0.461875	0.280903	0.167643	0.543401	0.484859	0.663187	0.588825	0.653719	0.75181	0.413201	0.0788026
772	0.308133	0.337274	0.777613	0.534582	0.299755	0.0329468	0.520898	0.404845	0.254801	0.128138	0.0682325	0.427795	0.203773	0.392258	0.354107	0.175451	0.681653	0.0840714	0.0287845
773	0.430018	0.631886	0.804167	0.541782	0.724009	0.0764276	0.902717	0.669081	0.586541	0.266234	0.278559	0.653936	0.431049	0.645246	0.641947	0.804251	0.768578	0.562366	0.0884445
774	0.400449	0.496245	0.770884	0.49918	0.442005	0.0311395	0.687893	0.621929	0.401011	0.192531	0.143958	0.546322	0.35902	0.645849	0.54636	0.315669	0.755933	0.287603	0.0509239
775	0.298492	0.434606	0.790347	0.536777	0.520252	0.0277396	0.78445	0.538116	0.299821	0.223322	0.0730164	0.471085	0.36573	0.596801	0.440286	0.419309	0.655088	0.298633	0.0429068
776	0.400249	0.594038	0.724193	0.458315	0.743156	0.0332	0.92856	0.609105	0.554393	0.261217	0.265697	0.624716	0.508187	0.612706	0.582248	0.846729	0.741105	0.546041	0.089816
777	0.296067	0.472171	0.767741	0.482379	0.454095	0.0161914	0.687691	0.498555	0.321297	0.170234	0.0955843	0.512869	0.318701	0.602945	0.452495	0.394249	0.675388	0.273766	0.0527165
778	0.29527	0.46509	0.763919	0.488156	0.594255	0.0573894	0.809546	0.535664	0.315045	0.227948	0.0600837	0.509082	0.44404	0.580697	0.427525	0.483792	0.640577	0.40627	0.0612098
779	0.225803	0.181838	0.435941	0.415778	0.367181	0.339633	0.510667	0.20023	0.594764	0.114731	0.298176	0.601057	0.186385	0.358605	0.404922	0.679919	0.280083	0.203439	0.0588139
780	0.320255	0.30528	0.661613	0.569944	0.540411	0.370963	0.610831	0.334633	0.7379	0.179315	0.327933	0.692494	0.248116	0.498983	0.604793	0.852049	0.370089	0.341096	0.0732702
781	0.196803	0.124547	0.409433	0.241152	0.289788	0.151847	0.48035	0.132144	0.539887	0.0805515	0.316362	0.485872	0.135487	0.197951	0.234933	0.604925	0.232571	0.13924	0.0765917
782	0.255837	0.340306	0.720151	0.660674	0.621205	0.383044	0.720621	0.356248	0.704325	0.20235	0.349914	0.697755	0.273659	0.563101	0.601537	0.869404	0.366241	0.45805	0.0774908
783	0.390043	0.358451	0.735794	0.572432	0.540232	0.313914	0.627771	0.375972	0.753147	0.183683	0.335869	0.708471	0.248894	0.509117	0.625776	0.835134	0.455777	0.343993	0.113478
784	0.218711	0.181799	0.476721	0.209573	0.358157	0.162527	0.551726	0.117704	0.496947	0.0771701	0.340534	0.567427	0.0852882	0.197701	0.196412	0.540972	0.218411	0.239658	0.0828891
785	0.419404	0.505672	0.863231	0.731935	0.764129	0.34065	0.804079	0.565084	0.839127	0.260797	0.340227	0.823501	0.385065	0.773405	0.838618	0.927431	0.546716	0.553466	0.106024
786	0.408995	0.560893	0.807751	0.72796	0.843153	0.298888	0.826631	0.559449	0.786453	0.28009	0.32391	0.874431	0.396195	0.866167	0.846685	0.965065	0.434525	0.614824	0.0928749
787	0.397502	0.435962	0.862325	0.72353	0.631626	0.36428	0.77082	0.439793	0.756345	0.212916	0.352803	0.761213	0.273116	0.589361	0.669891	0.795329	0.556875	0.469471	0.115793
788	0.432362	0.446247	0.855427	0.711366	0.62945	0.384385	0.786456	0.425582	0.824503	0.199708	0.356464	0.849191	0.230487	0.582061	0.699943	0.846963	0.580665	0.455217	0.134539
789	0.38646	0.506625	0.898377	0.763237	0.791407	0.308098	0.825249	0.580567	0.754252	0.260351	0.337722	0.77044	0.397534	0.796106	0.807644	0.902481	0.524626	0.592044	0.107856
790	0.295399	0.391185	0.905475	0.732842	0.595728	0.283146	0.739786	0.41135	0.603421	0.198968	0.352109	0.559521	0.242805	0.55429	0.570789	0.779813	0.499094	0.4912	0.0915591
791	0.292713	0.378265	0.848539	0.766118	0.538354	0.343152	0.735928	0.384989	0.628958	0.185376	0.358049	0.604138	0.205365	0.446299	0.518447	0.711751	0.546725	0.490868	0.087565
792	0.454622	0.487344	0.916019	0.807928	0.60635	0.460212	0.859248	0.568382	0.826491	0.253159	0.351743	0.810117	0.415109	0.65086	0.845998	0.887521	0.703003	0.585821	0.14742
793	0.44566	0.476731	0.918186	0.820658	0.663263	0.39598	0.837519	0.549003	0.845709	0.253837	0.348363	0.800667	0.340969	0.631506	0.792114	0.831651	0.701955	0.543512	0.124423
794	0.482973	0.487366	0.833067	0.789097	0.514644	0.548304	0.848894	0.581608	0.802392	0.263966	0.364707	0.73413	0.411899	0.57802	0.813236	0.773362	0.824999	0.6336	0.184217
795	0.399554	0.535332	0.875847	0.756124	0.839103	0.234501	0.839692	0.609824	0.745588	0.288611	0.30895	0.757195	0.411266	0.837162	0.831346	0.908718	0.537842	0.617021	0.101688
796	0.312257	0.418865	0.80759	0.708035	0.701994	0.24689	0.821497	0.567899	0.618798	0.26086	0.328684	0.596198	0.372883	0.686705	0.686139	0.84697	0.555478	0.568342	0.107613
797	0.364888	0.475401	0.756882	0.684383	0.773244	0.158423	0.823723	0.585849	0.661226	0.286055	0.277914	0.677357	0.349892	0.784209	0.741595	0.831173	0.535269	0.611461	0.0908997
798	0.411461	0.481431	0.751706	0.676394	0.803244	0.199955	0.847992	0.713947	0.698622	0.312348	0.290183	0.689642	0.441174	0.830901	0.788697	0.877288	0.628096	0.633574	0.102999
799	0.493342	0.523146	0.81122	0.74031	0.804778	0.292491	0.890115	0.724477	0.847432	0.329611	0.317705	0.764699	0.451233	0.823342	0.870406	0.890987	0.745729	0.630968	0.112808

## Sheet: Fig. 5a | laminar thicknesses
brain regions	annotation scores
	I	II	III	IV	V	VI
0	0.235488	0.19337	0.624328	0.188809	0.51979	0.533577
1	0.202306	0.220779	0.613538	0.243885	0.517678	0.517124
2	0.200289	0.178227	0.567856	0.207813	0.553184	0.580467
3	0.29359	0.231671	0.654043	0.195761	0.432352	0.437918
4	0.260303	0.232152	0.658701	0.308422	0.502768	0.43464
5	0.197348	0.203019	0.565848	0.204135	0.453196	0.449405
6	0.243036	0.211613	0.569701	0.204504	0.425187	0.444573
7	0.225599	0.199926	0.55398	0.215244	0.469869	0.493937
8	0.268626	0.231702	0.631964	0.232535	0.389881	0.370763
9	0.249188	0.216939	0.587852	0.199431	0.368274	0.353945
10	0.276278	0.218948	0.626482	0.166007	0.375013	0.366047
11	0.234643	0.189107	0.540962	0.188209	0.343015	0.355806
12	0.252753	0.201487	0.579886	0.201074	0.326304	0.341868
13	0.236849	0.187951	0.574107	0.180804	0.370244	0.39269
14	0.21527	0.197361	0.540451	0.222016	0.389526	0.368213
15	0.253957	0.219943	0.65704	0.203209	0.53125	0.537897
16	0.216016	0.198038	0.55975	0.212424	0.360997	0.366759
17	0.204369	0.18309	0.485098	0.222239	0.364269	0.360028
18	0.182713	0.15945	0.455824	0.229566	0.432385	0.460003
19	0.208228	0.124244	0.409997	0.321981	0.26511	0.352554
20	0.292123	0.182152	0.568855	0.150005	0.350964	0.389829
21	0.20118	0.16679	0.508898	0.172403	0.341127	0.39109
22	0.227935	0.209007	0.629782	0.19783	0.462413	0.466277
23	0.196715	0.140863	0.408614	0.349278	0.261046	0.305932
24	0.202086	0.173924	0.492163	0.237858	0.27428	0.286746
25	0.192158	0.155917	0.474585	0.239368	0.362918	0.379865
26	0.257169	0.216763	0.604368	0.207835	0.427417	0.424788
27	0.249524	0.180921	0.517348	0.166589	0.360958	0.358455
28	0.246676	0.212111	0.589863	0.203991	0.445495	0.455576
29	0.219007	0.12416	0.411016	0.459874	0.230653	0.31809
30	0.303405	0.186328	0.617629	0.103807	0.410113	0.359055
31	0.192772	0.13353	0.388386	0.479382	0.247344	0.314186
32	0.239856	0.209267	0.590634	0.188113	0.44887	0.457042
33	0.23867	0.159393	0.426306	0.333704	0.270683	0.316099
34	0.219615	0.139508	0.393883	0.480023	0.249127	0.327792
35	0.201277	0.138869	0.419401	0.277208	0.267378	0.422514
36	0.213766	0.171982	0.500878	0.188302	0.335937	0.362357
37	0.279822	0.220647	0.630084	0.16611	0.436858	0.424525
38	0.219032	0.140324	0.422991	0.4617	0.265943	0.351931
39	0.281403	0.201198	0.623661	0.123387	0.451749	0.474168
40	0.232728	0.117386	0.364392	0.442452	0.22225	0.319022
41	0.259922	0.160653	0.478996	0.283859	0.359808	0.392844
42	0.256544	0.213549	0.594231	0.195149	0.379497	0.373168
43	0.222284	0.15247	0.466101	0.379273	0.261771	0.313795
44	0.240869	0.181466	0.565844	0.183795	0.501331	0.529585
45	0.312882	0.237965	0.657728	0.225669	0.472186	0.488919
46	0.208121	0.175205	0.508726	0.159556	0.32313	0.383464
47	0.218095	0.178162	0.509606	0.14317	0.296811	0.35133
48	0.256267	0.21262	0.634379	0.1914	0.441357	0.438708
49	0.207513	0.175955	0.497279	0.198289	0.335417	0.340591
50	0.209547	0.178237	0.517308	0.172113	0.383982	0.396686
51	0.220416	0.199659	0.59339	0.189199	0.479757	0.486492
52	0.213969	0.181144	0.472094	0.203703	0.356344	0.338794
53	0.211971	0.183661	0.494822	0.181594	0.340165	0.337995
54	0.203666	0.182674	0.515788	0.179574	0.410356	0.43156
55	0.281967	0.214913	0.63835	0.165488	0.442032	0.461566
56	0.263584	0.209645	0.615733	0.172673	0.377763	0.348562
57	0.262659	0.243276	0.605588	0.202081	0.355565	0.333645
58	0.233908	0.218801	0.646945	0.208331	0.428862	0.442215
59	0.218063	0.187982	0.520138	0.159051	0.380778	0.402125
60	0.195251	0.167092	0.598173	0.168918	0.455387	0.46855
61	0.220093	0.206325	0.56329	0.194256	0.463935	0.412517
62	0.226097	0.206083	0.604697	0.183466	0.44804	0.477463
63	0.25916	0.204638	0.670382	0.189846	0.443443	0.47507
64	0.226755	0.204266	0.56053	0.188351	0.445731	0.448125
65	0.227474	0.214109	0.608769	0.223738	0.475283	0.464406
66	0.208825	0.178092	0.511421	0.159418	0.419419	0.476729
67	0.288479	0.223666	0.701124	0.185693	0.618227	0.565848
68	0.262635	0.208323	0.616386	0.200656	0.546846	0.543759
69	0.318662	0.220313	0.654919	0.168299	0.526479	0.547592
70	0.261571	0.214377	0.65346	0.212827	0.601646	0.578833
71	0.32397	0.232132	0.706371	0.133876	0.599364	0.605878
72	0.320239	0.230401	0.671844	0.139765	0.582707	0.584156
73	0.249358	0.228847	0.670616	0.243637	0.621582	0.596005
74	0.256999	0.193802	0.577128	0.176319	0.487765	0.517425
75	0.310442	0.212204	0.655998	0.170468	0.511494	0.557375
76	0.198341	0.162005	0.638715	0.159075	0.565015	0.599951
77	0.30892	0.206048	0.621828	0.161497	0.571462	0.571819
78	0.289269	0.20769	0.626655	0.158123	0.500079	0.524257
79	0.290189	0.233099	0.665715	0.217062	0.545378	0.515591
80	0.288545	0.220512	0.618989	0.161552	0.510802	0.534753
81	0.28205	0.210672	0.654308	0.139465	0.489835	0.496246
82	0.280781	0.226619	0.655349	0.188052	0.529558	0.528998
83	0.297619	0.21801	0.660391	0.164431	0.600429	0.58132
84	0.288769	0.230391	0.681013	0.195149	0.561482	0.586967
85	0.315448	0.241228	0.719194	0.193815	0.538394	0.52688
86	0.27257	0.228176	0.741266	0.223658	0.671162	0.771408
87	0.237562	0.203358	0.568817	0.209462	0.518546	0.565031
88	0.27649	0.200117	0.54022	0.183225	0.309542	0.352095
89	0.263284	0.217068	0.756788	0.165846	0.708128	0.804233
90	0.23623	0.202676	0.551915	0.197839	0.491528	0.528254
91	0.2895	0.217276	0.719454	0.173745	0.486053	0.571291
92	0.269038	0.204428	0.763599	0.152998	0.701164	0.695871
93	0.258234	0.226252	0.671892	0.225379	0.596351	0.598384
94	0.25455	0.190022	0.511006	0.17316	0.33811	0.35975
95	0.296242	0.216413	0.740966	0.145857	0.596428	0.673338
96	0.266584	0.191619	0.531757	0.129027	0.404044	0.441019
97	0.237386	0.202513	0.596269	0.180704	0.514712	0.58732
98	0.281184	0.205039	0.757391	0.135559	0.654431	0.647293
99	0.259862	0.207711	0.597175	0.181199	0.467693	0.48113
100	0.251876	0.188253	0.514325	0.131327	0.307272	0.350474
101	0.232012	0.163818	0.564494	0.112093	0.453169	0.54035
102	0.249149	0.236331	0.631379	0.205937	0.509148	0.51613
103	0.271466	0.200729	0.732646	0.122969	0.591697	0.633512
104	0.43862	0.291376	0.724095	0.148887	0.462893	0.429246
105	0.250433	0.192292	0.633728	0.105925	0.504063	0.53942
106	0.220933	0.181261	0.554296	0.178818	0.403459	0.463436
107	0.231246	0.200339	0.628086	0.13248	0.493765	0.589797
108	0.245272	0.192657	0.646829	0.166511	0.512903	0.554705
109	0.266573	0.232446	0.846908	0.192787	0.729518	0.741673
110	0.253034	0.198756	0.610079	0.147695	0.42127	0.471926
111	0.254069	0.217526	0.639615	0.192719	0.451058	0.48367
112	0.23258	0.170015	0.589339	0.111912	0.476431	0.522671
113	0.244426	0.187942	0.572021	0.0870412	0.458105	0.622438
114	0.236772	0.180782	0.583717	0.161963	0.471372	0.530943
115	0.301457	0.242516	0.754788	0.142888	0.592057	0.655055
116	0.220023	0.182857	0.669534	0.125938	0.547431	0.561854
117	0.21764	0.175892	0.521827	0.134137	0.364115	0.436676
118	0.258936	0.215392	0.803914	0.129815	0.664357	0.747735
119	0.264373	0.191374	0.569942	0.136125	0.37195	0.409271
120	0.229186	0.185968	0.541249	0.167385	0.432681	0.46265
121	0.2177	0.192392	0.581471	0.190643	0.482528	0.519842
122	0.253162	0.19315	0.594133	0.153469	0.414484	0.428464
123	0.241372	0.213349	0.649809	0.138481	0.469127	0.44961
124	0.205467	0.180308	0.562322	0.184942	0.53498	0.581
125	0.251213	0.203301	0.599117	0.159566	0.381549	0.388711
126	0.222446	0.188152	0.680212	0.119914	0.592139	0.644838
127	0.299769	0.207638	0.654557	0.126732	0.566119	0.558863
128	0.171767	0.162953	0.592332	0.104463	0.530684	0.579425
129	0.233372	0.200849	0.670257	0.124755	0.540175	0.697929
130	0.197076	0.157458	0.463045	0.151523	0.29656	0.334242
131	0.267652	0.211545	0.51422	0.159502	0.352927	0.372891
132	0.272209	0.23323	0.665585	0.223334	0.427634	0.422644
133	0.258716	0.205303	0.651571	0.143705	0.527697	0.510363
134	0.225343	0.191144	0.646016	0.127019	0.506297	0.56463
135	0.234146	0.201257	0.560659	0.165285	0.401188	0.438618
136	0.214209	0.17607	0.516769	0.116554	0.442864	0.465238
137	0.17995	0.155452	0.425801	0.1438	0.334042	0.401249
138	0.171222	0.144358	0.517173	0.0925362	0.510723	0.533019
139	0.234066	0.217138	0.560781	0.195344	0.492762	0.519665
140	0.242159	0.186305	0.623874	0.157756	0.50025	0.529891
141	0.211095	0.1711	0.445632	0.148619	0.314824	0.330935
142	0.278718	0.225194	0.663961	0.214891	0.482864	0.490216
143	0.280901	0.221756	0.667393	0.208311	0.494462	0.498717
144	0.261522	0.226167	0.664999	0.231932	0.464691	0.489445
145	0.278531	0.209626	0.640016	0.176979	0.465795	0.464895
146	0.239128	0.222708	0.667049	0.260855	0.499085	0.481639
147	0.247018	0.225729	0.673857	0.232163	0.478912	0.471036
148	0.231206	0.220646	0.675577	0.218315	0.564418	0.587268
149	0.236472	0.214577	0.661276	0.214669	0.448263	0.482998
150	0.262744	0.225514	0.714275	0.217251	0.45251	0.458949
151	0.233391	0.192726	0.613685	0.175986	0.430162	0.436233
152	0.300372	0.2524	0.661635	0.219807	0.400398	0.40179
153	0.240488	0.194439	0.635942	0.210553	0.481721	0.534177
154	0.251506	0.212656	0.621221	0.186962	0.509162	0.549907
155	0.294127	0.226517	0.699495	0.206445	0.474892	0.476863
156	0.270358	0.199133	0.589513	0.176626	0.424629	0.4129
157	0.294004	0.233219	0.60585	0.151532	0.401296	0.40536
158	0.268314	0.271678	0.66764	0.235353	0.464698	0.453747
159	0.228609	0.184912	0.5929	0.148128	0.395144	0.420532
160	0.223623	0.204916	0.642674	0.163134	0.498971	0.514252
161	0.256536	0.228741	0.593953	0.202184	0.411682	0.411539
162	0.244607	0.208397	0.731875	0.189762	0.52138	0.543839
163	0.218747	0.16771	0.528857	0.162504	0.391842	0.421377
164	0.236736	0.202602	0.632468	0.173308	0.450108	0.482385
165	0.246595	0.200348	0.607712	0.170376	0.400715	0.408307
166	0.18801	0.189631	0.600007	0.205034	0.480866	0.473155
167	0.263455	0.226154	0.6695	0.197206	0.483547	0.516089
168	0.264901	0.249605	0.676926	0.210057	0.464093	0.480434
169	0.260599	0.2076	0.645812	0.159719	0.444314	0.477817
170	0.19121	0.213335	0.677403	0.281243	0.549381	0.460332
171	0.237582	0.219416	0.660774	0.189729	0.447787	0.471545
172	0.190849	0.199231	0.566849	0.190421	0.428492	0.475139
173	0.250784	0.235944	0.60469	0.208864	0.381996	0.384625
174	0.189473	0.205368	0.561604	0.19395	0.4435	0.457028
175	0.197077	0.171818	0.549464	0.144432	0.447773	0.485648
176	0.259748	0.20835	0.625772	0.193539	0.424685	0.447771
177	0.238902	0.214128	0.592328	0.190206	0.430848	0.433147
178	0.248647	0.208234	0.628261	0.183814	0.441934	0.452273
179	0.2092	0.186515	0.576083	0.162668	0.465307	0.500218
180	0.22037	0.220668	0.73678	0.12232	0.591292	0.65195
181	0.227445	0.200863	0.756522	0.0975913	0.626367	0.654486
182	0.224587	0.199022	0.636004	0.101616	0.471384	0.488863
183	0.23036	0.192651	0.64743	0.124619	0.493253	0.527795
184	0.24437	0.201407	0.746705	0.119513	0.540831	0.58364
185	0.286088	0.220053	0.73396	0.119595	0.61128	0.565286
186	0.25081	0.184828	0.738124	0.136112	0.706634	0.698118
187	0.275577	0.202601	0.670248	0.132685	0.597791	0.585963
188	0.293874	0.221573	0.659022	0.13811	0.473656	0.478101
189	0.295738	0.218293	0.67191	0.164386	0.4789	0.482986
190	0.313887	0.223022	0.677083	0.199569	0.47713	0.473913
191	0.263723	0.221866	0.641017	0.224405	0.552354	0.591704
192	0.262484	0.242159	0.667629	0.229669	0.547145	0.552198
193	0.280237	0.220862	0.69639	0.19846	0.526511	0.536488
194	0.339349	0.257331	0.717203	0.239771	0.480622	0.482381
195	0.305344	0.234825	0.67102	0.226168	0.498393	0.523981
196	0.276562	0.220411	0.656561	0.209288	0.54556	0.594469
197	0.259059	0.23305	0.698397	0.259267	0.546676	0.570283
198	0.333125	0.2363	0.737207	0.190489	0.528321	0.568794
199	0.283992	0.195771	0.590762	0.135513	0.457708	0.525013
200	0.329661	0.223654	0.664521	0.121762	0.603799	0.699087
201	0.342753	0.229598	0.633888	0.130051	0.528682	0.572851
202	0.287168	0.20745	0.645228	0.127351	0.524581	0.571214
203	0.32735	0.245283	0.682904	0.148382	0.523314	0.578987
204	0.29726	0.203681	0.625292	0.109365	0.50685	0.519615
205	0.282287	0.202938	0.668209	0.146686	0.616466	0.574228
206	0.322514	0.228799	0.660674	0.126184	0.537731	0.547166
207	0.284247	0.208791	0.745376	0.148597	0.736257	0.702378
208	0.294535	0.253269	0.819418	0.216608	0.766207	0.752559
209	0.282621	0.207919	0.689249	0.143205	0.586946	0.539423
210	0.253721	0.187824	0.636076	0.143507	0.489018	0.553003
211	0.251114	0.179077	0.612923	0.120157	0.4896	0.485093
212	0.28237	0.200802	0.646813	0.108575	0.593242	0.559347
213	0.262608	0.199931	0.587202	0.108939	0.506483	0.541262
214	0.224028	0.196245	0.580688	0.112672	0.503683	0.577301
215	0.289167	0.194532	0.563766	0.118775	0.410086	0.443656
216	0.248042	0.199744	0.55195	0.148527	0.380429	0.410241
217	0.309282	0.22078	0.654763	0.119537	0.56574	0.545938
218	0.284136	0.22503	0.59034	0.145464	0.385673	0.437488
219	0.247654	0.193757	0.608009	0.158327	0.424693	0.450864
220	0.250698	0.203022	0.55213	0.148034	0.384582	0.41251
221	0.254056	0.184734	0.653654	0.135675	0.55494	0.581906
222	0.262094	0.205984	0.647566	0.168484	0.432093	0.440213
223	0.262657	0.213112	0.644437	0.191863	0.415471	0.459995
224	0.263294	0.214828	0.652836	0.185741	0.464619	0.492792
225	0.275337	0.195053	0.650099	0.0979023	0.549553	0.50932
226	0.298493	0.21766	0.649644	0.151764	0.366615	0.37114
227	0.230808	0.170051	0.623729	0.0909874	0.603559	0.550013
228	0.223393	0.200139	0.586974	0.132474	0.491298	0.513115
229	0.226012	0.170548	0.622817	0.0911814	0.492063	0.538279
230	0.227248	0.186587	0.57121	0.122245	0.451859	0.483231
231	0.230446	0.188034	0.729781	0.100148	0.638646	0.654111
232	0.223347	0.167141	0.507121	0.118998	0.375201	0.413359
233	0.231806	0.19695	0.610692	0.139774	0.458734	0.506504
234	0.223503	0.171446	0.606634	0.132602	0.450766	0.506058
235	0.249333	0.202992	0.543677	0.136863	0.392071	0.420126
236	0.218621	0.179429	0.510094	0.122905	0.391857	0.419992
237	0.222477	0.17188	0.524772	0.124958	0.413544	0.463188
238	0.232943	0.193444	0.574654	0.146019	0.42037	0.488248
239	0.218423	0.138611	0.531156	0.180188	0.439082	0.457169
240	0.212783	0.14603	0.553703	0.179943	0.448327	0.479082
241	0.216319	0.213944	0.643467	0.157025	0.501788	0.511773
242	0.332169	0.230194	0.674353	0.189706	0.512519	0.506661
243	0.285189	0.223439	0.693363	0.157028	0.503574	0.478263
244	0.307894	0.22162	0.703428	0.159694	0.477974	0.455511
245	0.256515	0.222636	0.710169	0.173337	0.513816	0.533101
246	0.210681	0.2219	0.707694	0.158198	0.479407	0.447365
247	0.222359	0.200954	0.566118	0.178098	0.525909	0.5377
248	0.248454	0.225998	0.725587	0.134764	0.49157	0.539934
249	0.267759	0.216088	0.704106	0.19153	0.581085	0.573082
250	0.209172	0.21555	0.633683	0.158742	0.434093	0.402254
251	0.303069	0.242812	0.699931	0.235965	0.463384	0.459385
252	0.276743	0.212225	0.79426	0.166075	0.585331	0.574926
253	0.275151	0.237761	0.738586	0.159315	0.58441	0.542058
254	0.30823	0.236569	0.588851	0.186843	0.388484	0.403968
255	0.267604	0.212272	0.640643	0.184792	0.51636	0.527774
256	0.260105	0.26533	0.791831	0.206553	0.545752	0.464141
257	0.287295	0.219421	0.660936	0.140606	0.510645	0.472314
258	0.276984	0.22767	0.690408	0.249227	0.526751	0.55315
259	0.287841	0.237499	0.745167	0.202618	0.494595	0.490604
260	0.245406	0.222589	0.639264	0.208398	0.513497	0.517362
261	0.262199	0.20932	0.653531	0.208943	0.51095	0.592679
262	0.231603	0.222897	0.667098	0.221263	0.503557	0.509903
263	0.284227	0.225881	0.639683	0.128896	0.461301	0.482729
264	0.24345	0.226351	0.674777	0.198867	0.471356	0.505376
265	0.245447	0.193984	0.619573	0.170642	0.505932	0.54565
266	0.23221	0.228483	0.639663	0.22043	0.500172	0.477125
267	0.224637	0.188492	0.582316	0.131639	0.390383	0.388889
268	0.206122	0.217167	0.570851	0.221478	0.533716	0.522335
269	0.245247	0.210489	0.609001	0.177758	0.364187	0.374252
270	0.309522	0.243045	0.69643	0.223222	0.466466	0.484752
271	0.221338	0.228059	0.701797	0.221316	0.559003	0.582602
272	0.240791	0.222339	0.682949	0.325162	0.590382	0.51299
273	0.232929	0.182845	0.691475	0.100201	0.667184	0.658279
274	0.270682	0.177328	0.697974	0.108436	0.694573	0.652139
275	0.22958	0.172308	0.57702	0.130527	0.459116	0.514186
276	0.257856	0.196999	0.59969	0.149876	0.429308	0.487187
277	0.219323	0.171522	0.535954	0.133122	0.429883	0.49155
278	0.249956	0.194694	0.674348	0.144868	0.546934	0.544079
279	0.229838	0.185025	0.555762	0.114617	0.440951	0.487173
280	0.272725	0.179146	0.631049	0.155377	0.498779	0.534438
281	0.25304	0.181744	0.621552	0.136135	0.484701	0.510309
282	0.268755	0.200585	0.639805	0.161923	0.531653	0.532297
283	0.23427	0.164467	0.61046	0.144206	0.483887	0.505259
284	0.258294	0.204679	0.602827	0.143378	0.423698	0.469064
285	0.245649	0.195208	0.619292	0.148245	0.430434	0.479033
286	0.231385	0.180799	0.59533	0.15798	0.474511	0.524803
287	0.287602	0.20149	0.622859	0.139907	0.45269	0.458405
288	0.258741	0.179354	0.618155	0.145402	0.53589	0.522772
289	0.271078	0.207273	0.600724	0.152011	0.465619	0.463853
290	0.221448	0.182161	0.579502	0.139708	0.455017	0.512457
291	0.273622	0.247798	0.869293	0.164794	0.624682	0.623771
292	0.306213	0.241339	0.758248	0.126838	0.66264	0.729538
293	0.228761	0.213921	0.611758	0.213109	0.413624	0.387418
294	0.223699	0.214126	0.620636	0.187652	0.409741	0.408679
295	0.230201	0.243722	0.735966	0.255945	0.491192	0.463492
296	0.214697	0.163403	0.565054	0.124086	0.492431	0.554602
297	0.352537	0.225854	0.586548	0.131459	0.430338	0.474282
298	0.247446	0.170029	0.611845	0.119742	0.53194	0.602137
299	0.258945	0.186126	0.610014	0.142664	0.453924	0.506626
300	0.246661	0.157793	0.633694	0.127244	0.546018	0.580676
301	0.302604	0.185742	0.626658	0.100352	0.550071	0.519641
302	0.308613	0.22762	0.680722	0.111529	0.50005	0.495499
303	0.223356	0.212751	0.60968	0.171574	0.596478	0.583746
304	0.226553	0.202181	0.558917	0.176714	0.471449	0.539677
305	0.287917	0.242651	0.682043	0.216804	0.545493	0.571918
306	0.287179	0.236192	0.740613	0.167124	0.629988	0.560331
307	0.277523	0.227807	0.636508	0.27478	0.522461	0.478767
308	0.252544	0.228161	0.650689	0.20466	0.585417	0.590478
309	0.266688	0.217859	0.643155	0.220845	0.516676	0.558488
310	0.2747	0.237497	0.73015	0.215511	0.60505	0.576948
311	0.333697	0.24654	0.683882	0.192138	0.501404	0.512708
312	0.287095	0.222354	0.70664	0.194379	0.529027	0.539232
313	0.311849	0.24988	0.750376	0.223524	0.522377	0.523047
314	0.310818	0.258533	0.811749	0.234196	0.669996	0.638624
315	0.335572	0.243336	0.722518	0.202219	0.465206	0.467068
316	0.260994	0.24776	0.680865	0.269028	0.505699	0.487252
317	0.285953	0.232893	0.685972	0.223866	0.649096	0.627605
318	0.291331	0.213615	0.686268	0.209585	0.570354	0.548957
319	0.268996	0.237195	0.699606	0.223367	0.499584	0.520888
320	0.26916	0.219523	0.702917	0.179816	0.503815	0.491146
321	0.244321	0.246218	0.668772	0.231857	0.598596	0.596004
322	0.252676	0.219448	0.639052	0.225846	0.44778	0.46061
323	0.287971	0.220998	0.709908	0.150322	0.504695	0.478506
324	0.277135	0.236984	0.700094	0.215659	0.595211	0.637756
325	0.230255	0.234567	0.664671	0.233431	0.505267	0.515683
326	0.292688	0.239122	0.703368	0.228722	0.474081	0.50367
327	0.278332	0.21859	0.672694	0.166273	0.462181	0.463819
328	0.271964	0.240291	0.724851	0.224023	0.510844	0.577539
329	0.244264	0.210128	0.628712	0.205636	0.437568	0.438004
330	0.257192	0.233018	0.677604	0.23409	0.489222	0.532117
331	0.262388	0.221707	0.723352	0.17596	0.593402	0.573743
332	0.261284	0.195948	0.632655	0.127379	0.506698	0.558751
333	0.226547	0.175879	0.599032	0.149634	0.444808	0.498371
334	0.206723	0.16512	0.566731	0.143092	0.443669	0.491294
335	0.236726	0.164997	0.505253	0.153817	0.419693	0.448119
336	0.251347	0.213476	0.555251	0.14527	0.426678	0.463893
337	0.236599	0.170273	0.53732	0.149587	0.438088	0.495324
338	0.217374	0.149863	0.489797	0.171805	0.396195	0.423027
339	0.257095	0.191802	0.66579	0.170684	0.51642	0.56242
340	0.244037	0.189639	0.605861	0.13077	0.497411	0.512457
341	0.187204	0.177172	0.462702	0.174031	0.372795	0.448976
342	0.239676	0.171934	0.514929	0.191307	0.397538	0.447972
343	0.238807	0.187237	0.509408	0.12526	0.381471	0.446112
344	0.264166	0.17832	0.642747	0.157659	0.464161	0.506639
345	0.242304	0.167861	0.50236	0.192543	0.415563	0.464708
346	0.280106	0.206546	0.556299	0.117089	0.44937	0.459452
347	0.253226	0.173736	0.557158	0.125143	0.456097	0.544416
348	0.275743	0.206215	0.569118	0.12616	0.460523	0.553273
349	0.232394	0.170002	0.589065	0.14437	0.460505	0.534696
350	0.296414	0.214746	0.594766	0.104366	0.510159	0.535248
351	0.272524	0.18673	0.564563	0.146217	0.424936	0.48734
352	0.283462	0.214727	0.571802	0.0998411	0.474689	0.510839
353	0.292747	0.237761	0.639768	0.14741	0.421055	0.465689
354	0.263433	0.176666	0.61053	0.12806	0.498594	0.54529
355	0.30193	0.201176	0.665193	0.119173	0.584478	0.565421
356	0.287926	0.210294	0.653302	0.146792	0.469058	0.519976
357	0.264208	0.193467	0.624604	0.157779	0.481685	0.526623
358	0.283912	0.222418	0.675864	0.157167	0.519238	0.491226
359	0.266054	0.206641	0.612052	0.138709	0.470353	0.47883
360	0.271806	0.202173	0.671921	0.166959	0.6358	0.617826
361	0.243714	0.16611	0.607091	0.120163	0.535977	0.525585
362	0.252186	0.174517	0.646905	0.119292	0.595451	0.578085
363	0.268184	0.173998	0.655666	0.128791	0.65809	0.603669
364	0.25402	0.234199	0.674643	0.159296	0.447832	0.44297
365	0.281578	0.20519	0.718256	0.149633	0.636456	0.616509
366	0.281189	0.214776	0.673822	0.133527	0.538544	0.510267
367	0.270065	0.177246	0.641212	0.133952	0.612012	0.578865
368	0.220493	0.210772	0.65849	0.109989	0.542832	0.533679
369	0.243537	0.182207	0.657571	0.0949586	0.573436	0.529699
370	0.260675	0.164025	0.63688	0.102408	0.627286	0.563597
371	0.281367	0.197868	0.628249	0.0995419	0.517793	0.476573
372	0.236208	0.178739	0.631228	0.149446	0.543249	0.584519
373	0.2008	0.124709	0.504923	0.0916477	0.443815	0.500359
374	0.299915	0.232333	0.686906	0.15742	0.482551	0.476296
375	0.234115	0.182277	0.643286	0.145143	0.535547	0.552743
376	0.210163	0.149086	0.599654	0.116102	0.534423	0.563517
377	0.212557	0.202093	0.641696	0.245008	0.535441	0.563392
378	0.276794	0.21466	0.717869	0.152352	0.570459	0.663343
379	0.243373	0.189897	0.608087	0.158529	0.456345	0.49052
380	0.214756	0.181358	0.670645	0.132756	0.616615	0.630499
381	0.280755	0.223968	0.699729	0.184994	0.463865	0.519799
382	0.219851	0.181342	0.592818	0.170559	0.425651	0.431854
383	0.246805	0.17392	0.670868	0.103131	0.602471	0.613408
384	0.231585	0.20765	0.696027	0.204366	0.562827	0.578186
385	0.203394	0.180753	0.536006	0.138693	0.416616	0.440439
386	0.257836	0.209663	0.691788	0.14211	0.517604	0.54229
387	0.273223	0.213938	0.649728	0.142377	0.440304	0.488009
388	0.226897	0.177946	0.574338	0.123778	0.44958	0.497298
389	0.229741	0.201985	0.621259	0.167636	0.386001	0.39593
390	0.257172	0.220959	0.661391	0.184971	0.452256	0.505352
391	0.224813	0.219634	0.679227	0.24713	0.500829	0.480636
392	0.246324	0.176271	0.535993	0.128771	0.467001	0.510498
393	0.240446	0.191932	0.616598	0.150781	0.460371	0.513891
394	0.235933	0.199907	0.627141	0.13647	0.422925	0.431024
395	0.23877	0.178545	0.613208	0.151797	0.506515	0.542453
396	0.251152	0.228317	0.660599	0.211121	0.423278	0.431278
397	0.225224	0.197011	0.63674	0.190108	0.541674	0.572645
398	0.21608	0.206594	0.629365	0.230953	0.401793	0.425767
399	0.243168	0.191197	0.554257	0.114366	0.403897	0.427286
400	0.244985	0.211591	0.662238	0.198966	0.541428	0.543063
401	0.367028	0.264502	0.733671	0.216968	0.436373	0.4636
402	0.238913	0.233722	0.637427	0.223753	0.482208	0.524733
403	0.245254	0.181797	0.616206	0.216174	0.616636	0.666642
404	0.358102	0.260979	0.695902	0.172768	0.399069	0.393404
405	0.260013	0.233134	0.607129	0.248246	0.476113	0.450371
406	0.201857	0.231841	0.590417	0.231948	0.541347	0.619462
407	0.249401	0.229619	0.6226	0.247362	0.44971	0.469552
408	0.286226	0.229782	0.63948	0.174243	0.429395	0.401078
409	0.22286	0.21008	0.599678	0.21828	0.476335	0.456721
410	0.266222	0.219864	0.597423	0.220137	0.402292	0.383052
411	0.258079	0.210313	0.587133	0.217445	0.435651	0.464787
412	0.319384	0.227302	0.612853	0.179896	0.323672	0.339586
413	0.231095	0.216681	0.612274	0.225976	0.425497	0.394868
414	0.193405	0.21672	0.540632	0.237903	0.459226	0.448274
415	0.206717	0.186105	0.524873	0.211208	0.368034	0.363465
416	0.214116	0.193871	0.525892	0.203951	0.332809	0.329005
417	0.195047	0.186298	0.543112	0.201382	0.41938	0.408668
418	0.286051	0.200165	0.572259	0.212149	0.449251	0.511601
419	0.197047	0.189893	0.542494	0.189661	0.429784	0.470498
420	0.2071	0.189407	0.498783	0.21556	0.343012	0.32884
421	0.223381	0.192826	0.558585	0.201438	0.340267	0.353749
422	0.212256	0.134568	0.368515	0.310991	0.241392	0.301604
423	0.208566	0.200995	0.589298	0.191215	0.507056	0.4969
424	0.202548	0.153772	0.448383	0.367888	0.305521	0.348475
425	0.21179	0.152334	0.444525	0.267531	0.314112	0.381986
426	0.209571	0.156879	0.455644	0.209589	0.356374	0.390447
427	0.232325	0.193527	0.518484	0.197714	0.319982	0.309542
428	0.288513	0.185953	0.520794	0.155414	0.333949	0.363283
429	0.196327	0.163682	0.459205	0.380302	0.295513	0.380254
430	0.253134	0.212184	0.574034	0.238388	0.37707	0.360583
431	0.209981	0.155637	0.466939	0.356503	0.294714	0.342569
432	0.214136	0.189629	0.507852	0.188981	0.408494	0.410155
433	0.377381	0.192562	0.558206	0.136338	0.363549	0.330606
434	0.232271	0.139609	0.399329	0.50746	0.23615	0.317203
435	0.205821	0.198526	0.539584	0.201072	0.504366	0.508914
436	0.249677	0.1479	0.438193	0.548667	0.234973	0.331973
437	0.210146	0.161294	0.452303	0.226332	0.303289	0.338843
438	0.192112	0.132586	0.404647	0.393009	0.296828	0.407662
439	0.232955	0.128411	0.423571	0.562422	0.239021	0.346915
440	0.24814	0.159569	0.475067	0.276884	0.319536	0.376542
441	0.249921	0.125405	0.395947	0.491192	0.214494	0.304646
442	0.231985	0.208427	0.538759	0.197208	0.308359	0.306617
443	0.193972	0.155729	0.456174	0.383252	0.319433	0.409537
444	0.216284	0.184877	0.516279	0.185899	0.313481	0.330199
445	0.283996	0.185987	0.524471	0.169978	0.391448	0.441154
446	0.208895	0.195064	0.545806	0.181952	0.469204	0.502758
447	0.217837	0.172298	0.494489	0.30636	0.332023	0.368171
448	0.250503	0.216144	0.610301	0.201597	0.413464	0.404266
449	0.191462	0.182874	0.517862	0.205259	0.357482	0.353691
450	0.258667	0.192774	0.554098	0.12502	0.394317	0.468283
451	0.19224	0.179764	0.498669	0.18459	0.368264	0.360433
452	0.217233	0.189511	0.538752	0.187844	0.391666	0.388394
453	0.214753	0.18854	0.510622	0.193316	0.356125	0.326082
454	0.206509	0.189696	0.525504	0.187617	0.338355	0.327518
455	0.236598	0.193768	0.558424	0.179737	0.371058	0.391443
456	0.21213	0.192298	0.550516	0.188866	0.406924	0.387495
457	0.286627	0.229952	0.669135	0.137661	0.4147	0.43771
458	0.231258	0.20784	0.658802	0.213416	0.474394	0.500503
459	0.273054	0.231757	0.645439	0.212859	0.400817	0.411983
460	0.255246	0.222046	0.607053	0.179137	0.379276	0.378243
461	0.226518	0.193925	0.564122	0.19218	0.374934	0.384471
462	0.2468	0.216129	0.704625	0.233717	0.517219	0.549593
463	0.211336	0.199525	0.589964	0.191984	0.501791	0.507046
464	0.22847	0.212008	0.599547	0.201314	0.428278	0.408048
465	0.212516	0.230757	0.586867	0.217542	0.44772	0.418349
466	0.190783	0.184179	0.514917	0.17779	0.476819	0.459871
467	0.284816	0.211274	0.727609	0.16311	0.650103	0.610896
468	0.257821	0.219103	0.597758	0.199245	0.57039	0.597842
469	0.394178	0.269413	0.685301	0.159329	0.4975	0.454595
470	0.282164	0.254395	0.693213	0.22962	0.525143	0.526308
471	0.30907	0.219136	0.682402	0.174982	0.539963	0.528074
472	0.215162	0.207624	0.643552	0.236693	0.735624	0.685485
473	0.286741	0.219606	0.626463	0.192109	0.524779	0.520992
474	0.324075	0.232475	0.584656	0.126794	0.424055	0.438369
475	0.251484	0.218915	0.6516	0.226659	0.672631	0.618937
476	0.288253	0.187208	0.61459	0.173665	0.548067	0.524052
477	0.30982	0.222181	0.644701	0.126135	0.551167	0.567746
478	0.277886	0.20819	0.627337	0.139384	0.481397	0.512222
479	0.29924	0.210835	0.620036	0.111381	0.496331	0.509603
480	0.280244	0.202532	0.558614	0.185683	0.396743	0.42986
481	0.314584	0.242417	0.63151	0.12688	0.473183	0.572639
482	0.290473	0.234789	0.687062	0.209058	0.598809	0.58044
483	0.308956	0.224277	0.603677	0.136596	0.456626	0.479089
484	0.246368	0.21147	0.597894	0.228739	0.535511	0.52268
485	0.305042	0.194649	0.570876	0.11897	0.450696	0.455962
486	0.307284	0.2099	0.649815	0.141586	0.537075	0.57417
487	0.280007	0.188567	0.573958	0.125168	0.42371	0.442063
488	0.265114	0.19329	0.632457	0.162357	0.575321	0.587347
489	0.288201	0.208957	0.635083	0.129883	0.531887	0.542062
490	0.286349	0.215908	0.64479	0.151866	0.506037	0.518094
491	0.280807	0.198086	0.584725	0.151292	0.503532	0.523953
492	0.269548	0.19606	0.700608	0.160675	0.545914	0.570866
493	0.28932	0.244332	0.657314	0.209857	0.541681	0.571316
494	0.30795	0.223819	0.619844	0.155964	0.465874	0.483984
495	0.234194	0.171028	0.518006	0.179401	0.45978	0.49871
496	0.273357	0.188896	0.710319	0.143029	0.659134	0.61574
497	0.242928	0.196225	0.57131	0.167235	0.394132	0.428213
498	0.218128	0.166694	0.490739	0.179582	0.442137	0.487326
499	0.250928	0.181194	0.670624	0.124164	0.610415	0.609788
500	0.266751	0.178142	0.469705	0.141645	0.263674	0.3071
501	0.237376	0.186938	0.562979	0.154858	0.46342	0.513375
502	0.309775	0.207895	0.595103	0.132942	0.446646	0.458782
503	0.257088	0.177694	0.530807	0.141284	0.409854	0.459526
504	0.218748	0.168485	0.511761	0.13674	0.353023	0.417455
505	0.244959	0.206265	0.577058	0.187085	0.453449	0.456665
506	0.275927	0.20529	0.590663	0.142173	0.392498	0.443356
507	0.264751	0.190532	0.511766	0.12256	0.344032	0.42202
508	0.259446	0.216	0.663973	0.142562	0.472112	0.494084
509	0.221611	0.185779	0.685777	0.102166	0.592116	0.641801
510	0.250267	0.209942	0.552516	0.181233	0.479237	0.514173
511	0.215693	0.169275	0.533057	0.155142	0.421982	0.521965
512	0.306918	0.208392	0.699046	0.128085	0.603921	0.609513
513	0.299363	0.228381	0.622669	0.178918	0.429682	0.437602
514	0.241276	0.18373	0.48794	0.133884	0.311417	0.380906
515	0.235559	0.206027	0.720118	0.144081	0.606772	0.677288
516	0.222353	0.182862	0.637601	0.09188	0.515626	0.572329
517	0.230883	0.180209	0.583922	0.170918	0.492745	0.504923
518	0.240458	0.188873	0.553825	0.157623	0.413079	0.479115
519	0.248375	0.202831	0.631949	0.194664	0.550129	0.55303
520	0.233096	0.191398	0.562108	0.169019	0.439273	0.458794
521	0.233415	0.179705	0.494476	0.165169	0.342901	0.428462
522	0.203405	0.190194	0.634778	0.101234	0.521391	0.676499
523	0.275523	0.217523	0.743639	0.171123	0.601933	0.632697
524	0.246869	0.198163	0.551326	0.162263	0.408903	0.460404
525	0.245826	0.181723	0.576764	0.114629	0.500229	0.548788
526	0.265903	0.211816	0.775231	0.122863	0.587926	0.627782
527	0.255617	0.206447	0.63732	0.164244	0.45054	0.463936
528	0.214343	0.155776	0.501747	0.114432	0.459888	0.581234
529	0.232319	0.199505	0.624236	0.203703	0.475993	0.495694
530	0.263606	0.220344	0.679524	0.190957	0.552054	0.504063
531	0.216697	0.168342	0.488739	0.150934	0.326221	0.38606
532	0.237135	0.174374	0.586167	0.113355	0.511038	0.523445
533	0.232747	0.193597	0.583	0.131305	0.411782	0.445593
534	0.241526	0.193582	0.535914	0.146183	0.353692	0.374027
535	0.26237	0.207271	0.6558	0.148916	0.481104	0.556389
536	0.263491	0.215068	0.572774	0.184379	0.375202	0.357986
537	0.221565	0.174255	0.658679	0.138321	0.622798	0.655836
538	0.186625	0.156738	0.457084	0.144237	0.393978	0.464093
539	0.203232	0.185172	0.523737	0.192784	0.502522	0.478283
540	0.194961	0.159715	0.437801	0.136263	0.310441	0.351156
541	0.251442	0.19505	0.645204	0.148101	0.457424	0.494487
542	0.227517	0.176528	0.475121	0.1528	0.383623	0.39017
543	0.280096	0.215709	0.673876	0.210539	0.506208	0.524016
544	0.298167	0.234995	0.689227	0.218534	0.479671	0.50219
545	0.287445	0.240457	0.696816	0.226595	0.468573	0.4546
546	0.234904	0.218788	0.644022	0.280053	0.518163	0.500658
547	0.232429	0.2139	0.558808	0.208948	0.475089	0.474035
548	0.299794	0.22991	0.695624	0.193384	0.534221	0.566523
549	0.263277	0.220015	0.610406	0.172622	0.402306	0.410763
550	0.293081	0.250759	0.718253	0.212875	0.517948	0.564367
551	0.25078	0.194749	0.567899	0.185864	0.455506	0.478242
552	0.243076	0.216784	0.673083	0.229365	0.507627	0.537092
553	0.292012	0.241142	0.645779	0.175823	0.438655	0.4513
554	0.222739	0.209144	0.645689	0.176323	0.456559	0.445258
555	0.294176	0.228885	0.607108	0.186513	0.395888	0.390747
556	0.236745	0.225774	0.680894	0.234841	0.499413	0.513095
557	0.265883	0.192946	0.571068	0.18028	0.392069	0.395449
558	0.25802	0.216676	0.620914	0.186999	0.501412	0.564601
559	0.294947	0.222545	0.658967	0.151729	0.501295	0.533656
560	0.216993	0.197477	0.604879	0.176166	0.413931	0.432561
561	0.32957	0.246093	0.691292	0.165953	0.446027	0.496402
562	0.212392	0.188388	0.614171	0.170906	0.370287	0.407834
563	0.262348	0.195838	0.583437	0.163112	0.440495	0.423437
564	0.263113	0.210478	0.628008	0.155336	0.445775	0.448965
565	0.273196	0.227424	0.597022	0.154853	0.403196	0.424428
566	0.240686	0.242457	0.641606	0.221594	0.438916	0.400788
567	0.203554	0.209757	0.550925	0.205064	0.437985	0.44356
568	0.275683	0.225399	0.61089	0.157526	0.414448	0.447003
569	0.238631	0.190329	0.567496	0.180592	0.445343	0.444422
570	0.297258	0.207655	0.589818	0.136535	0.387076	0.395254
571	0.242766	0.221543	0.624291	0.223281	0.476268	0.448582
572	0.252201	0.198407	0.609805	0.183737	0.522825	0.552662
573	0.2503	0.241654	0.663589	0.229321	0.384533	0.383659
574	0.263821	0.219627	0.656055	0.196232	0.45952	0.483785
575	0.261841	0.202981	0.677124	0.162155	0.473506	0.546242
576	0.253843	0.198725	0.600737	0.177862	0.404316	0.40469
577	0.208886	0.197935	0.547023	0.213841	0.402062	0.414707
578	0.232608	0.243844	0.65213	0.233521	0.418801	0.466662
579	0.303429	0.237857	0.579836	0.143428	0.282079	0.265708
580	0.27999	0.229387	0.58079	0.179664	0.397631	0.411912
581	0.245297	0.217266	0.71249	0.189871	0.498115	0.520951
582	0.224237	0.189086	0.565294	0.181558	0.471243	0.529692
583	0.2496	0.198345	0.642031	0.165192	0.42573	0.470616
584	0.201327	0.174258	0.528109	0.158728	0.440798	0.470977
585	0.272162	0.229426	0.680622	0.157108	0.477259	0.474724
586	0.25063	0.210987	0.728598	0.11285	0.580321	0.624893
587	0.280454	0.214055	0.698257	0.138383	0.59929	0.569862
588	0.274418	0.236467	0.729454	0.125449	0.532537	0.543095
589	0.261618	0.210693	0.644665	0.0913414	0.457194	0.446038
590	0.238945	0.189788	0.636496	0.113586	0.52592	0.541106
591	0.283115	0.204364	0.728668	0.130955	0.654718	0.596754
592	0.251634	0.198362	0.585433	0.136646	0.454314	0.462862
593	0.258651	0.201822	0.711988	0.123305	0.642254	0.613634
594	0.296027	0.257171	0.670242	0.129542	0.446169	0.422619
595	0.261009	0.202	0.684725	0.177851	0.536076	0.539963
596	0.28131	0.215954	0.651243	0.19418	0.45167	0.464153
597	0.264052	0.221071	0.703096	0.195949	0.613576	0.623043
598	0.306188	0.221816	0.64065	0.17002	0.466086	0.472488
599	0.24115	0.233484	0.670701	0.29098	0.704303	0.628548
600	0.30528	0.225714	0.673034	0.204378	0.516881	0.570955
601	0.278702	0.223336	0.651207	0.218616	0.467584	0.453465
602	0.289167	0.218153	0.675428	0.177339	0.573583	0.570408
603	0.307012	0.216726	0.668018	0.167433	0.432316	0.480738
604	0.260736	0.205975	0.622826	0.212765	0.537196	0.511299
605	0.250273	0.210134	0.646445	0.204936	0.593789	0.594313
606	0.250429	0.219467	0.692754	0.194682	0.632377	0.594869
607	0.306008	0.232649	0.690786	0.18053	0.483448	0.471654
608	0.247197	0.212961	0.667496	0.131681	0.498614	0.479695
609	0.332695	0.257681	0.657349	0.196152	0.373211	0.323362
610	0.34902	0.246163	0.631379	0.139918	0.473247	0.48501
611	0.305807	0.231202	0.746009	0.154213	0.590869	0.633116
612	0.249412	0.194092	0.579947	0.122097	0.447135	0.505205
613	0.331405	0.228728	0.593901	0.129607	0.524976	0.563196
614	0.324933	0.223351	0.615653	0.129683	0.530708	0.518315
615	0.278647	0.227555	0.61489	0.111657	0.484711	0.533007
616	0.249256	0.205022	0.686781	0.127261	0.541021	0.5817
617	0.318789	0.251792	0.657744	0.150473	0.478303	0.523108
618	0.273352	0.212592	0.718203	0.127406	0.605237	0.627837
619	0.266781	0.191698	0.70833	0.128249	0.734854	0.639053
620	0.332698	0.226692	0.720374	0.134348	0.628603	0.591884
621	0.289053	0.216758	0.718335	0.140469	0.650828	0.581722
622	0.266166	0.197832	0.645021	0.138634	0.465586	0.480378
623	0.249406	0.193843	0.64351	0.105718	0.523592	0.512987
624	0.239346	0.194026	0.597417	0.123903	0.482061	0.530499
625	0.213959	0.185734	0.576512	0.10793	0.428276	0.486273
626	0.299974	0.217044	0.612382	0.106051	0.556151	0.546071
627	0.284717	0.213874	0.692541	0.134666	0.641529	0.625931
628	0.283968	0.226336	0.628704	0.13746	0.542358	0.54368
629	0.205425	0.17766	0.595966	0.125405	0.422167	0.496898
630	0.295532	0.196164	0.664492	0.111558	0.592754	0.62922
631	0.262914	0.216879	0.636632	0.178412	0.411522	0.452325
632	0.29177	0.227655	0.593327	0.195819	0.349997	0.365992
633	0.339433	0.238306	0.663274	0.106138	0.557835	0.547609
634	0.24816	0.185904	0.586029	0.15106	0.396498	0.417634
635	0.259236	0.197679	0.567078	0.171919	0.390093	0.420345
636	0.307813	0.211103	0.680029	0.101066	0.581524	0.547733
637	0.252613	0.197991	0.570944	0.171473	0.373017	0.369576
638	0.258514	0.202847	0.696725	0.180574	0.433294	0.442036
639	0.269859	0.185573	0.657521	0.111564	0.582813	0.569921
640	0.295454	0.212535	0.651242	0.114037	0.475813	0.474705
641	0.259096	0.196091	0.656157	0.111851	0.540457	0.521529
642	0.243556	0.197602	0.691946	0.12143	0.491732	0.52723
643	0.232012	0.192081	0.620144	0.145616	0.45392	0.492393
644	0.235992	0.198328	0.574875	0.108287	0.460036	0.523228
645	0.260588	0.185743	0.540896	0.121544	0.376463	0.391686
646	0.245013	0.194017	0.669476	0.136156	0.486023	0.510186
647	0.235899	0.17486	0.529761	0.129713	0.400125	0.439003
648	0.250204	0.200271	0.553504	0.129978	0.408681	0.445056
649	0.247284	0.196905	0.530544	0.109319	0.381022	0.429348
650	0.284537	0.243053	0.638407	0.169337	0.425058	0.458505
651	0.196655	0.162928	0.483621	0.213389	0.402724	0.406814
652	0.27927	0.2214	0.674702	0.16799	0.475488	0.474762
653	0.213703	0.199302	0.646755	0.13521	0.565978	0.550875
654	0.23123	0.225969	0.665961	0.209131	0.672775	0.640245
655	0.354845	0.242148	0.687129	0.229073	0.489488	0.499626
656	0.281968	0.232204	0.694118	0.191316	0.540714	0.54551
657	0.185552	0.211791	0.683309	0.140138	0.536625	0.522732
658	0.237423	0.245786	0.697689	0.146766	0.551688	0.518335
659	0.276803	0.231297	0.692358	0.218191	0.583823	0.578688
660	0.327023	0.244844	0.682685	0.229551	0.465083	0.492138
661	0.259451	0.246123	0.741388	0.174029	0.558771	0.487797
662	0.290218	0.222176	0.692783	0.182579	0.510348	0.50571
663	0.337593	0.238311	0.709357	0.168495	0.499358	0.488331
664	0.29639	0.271179	0.743969	0.165828	0.57194	0.540157
665	0.302537	0.258941	0.681629	0.156742	0.458234	0.457026
666	0.311183	0.243199	0.740545	0.1456	0.610051	0.518516
667	0.230871	0.193965	0.681154	0.151688	0.584257	0.610376
668	0.222314	0.203381	0.595382	0.19182	0.395354	0.409941
669	0.224756	0.179534	0.618835	0.114627	0.478646	0.531303
670	0.245443	0.188326	0.574596	0.160158	0.514274	0.521002
671	0.283823	0.23219	0.718994	0.151666	0.423405	0.462026
672	0.22146	0.170382	0.608486	0.144997	0.477867	0.512937
673	0.21526	0.208579	0.58424	0.212581	0.438157	0.446248
674	0.250421	0.206575	0.704635	0.158803	0.538082	0.532698
675	0.253481	0.193241	0.619173	0.141018	0.443848	0.468013
676	0.273059	0.207392	0.689084	0.16432	0.471262	0.538303
677	0.248236	0.201133	0.587767	0.195212	0.48573	0.498195
678	0.233093	0.209084	0.643029	0.220062	0.518835	0.552501
679	0.213832	0.201871	0.619776	0.179363	0.570217	0.610201
680	0.290667	0.235546	0.700386	0.226523	0.493288	0.519166
681	0.298568	0.233809	0.678863	0.14929	0.513831	0.5752
682	0.259329	0.201399	0.666856	0.0968578	0.626461	0.652598
683	0.213562	0.186182	0.591703	0.135727	0.446319	0.490177
684	0.219935	0.174727	0.571663	0.155013	0.46045	0.499276
685	0.222962	0.185503	0.57559	0.126598	0.44655	0.510853
686	0.208001	0.165032	0.49028	0.134117	0.389764	0.444895
687	0.201932	0.14764	0.485456	0.204374	0.390033	0.392068
688	0.22953	0.175408	0.53824	0.14712	0.446821	0.516356
689	0.210033	0.152783	0.529383	0.197126	0.419511	0.436431
690	0.261776	0.192651	0.551128	0.14599	0.436142	0.497019
691	0.204672	0.157719	0.473376	0.177371	0.367049	0.425577
692	0.245095	0.201466	0.59783	0.135652	0.435464	0.473681
693	0.237895	0.163329	0.643302	0.141833	0.538988	0.547696
694	0.264652	0.181211	0.61726	0.144594	0.435158	0.440247
695	0.247685	0.161315	0.506746	0.184056	0.388022	0.431364
696	0.228991	0.170193	0.579746	0.151503	0.450897	0.499938
697	0.247146	0.184451	0.629817	0.132776	0.508808	0.539949
698	0.231365	0.17795	0.550625	0.11295	0.426792	0.50072
699	0.235235	0.171164	0.604291	0.131458	0.48813	0.491342
700	0.234807	0.164976	0.565242	0.144498	0.446155	0.528009
701	0.263479	0.192719	0.60298	0.161056	0.437095	0.489904
702	0.25772	0.195371	0.604293	0.127753	0.444599	0.491643
703	0.25721	0.1805	0.656908	0.160836	0.542791	0.534201
704	0.229725	0.15734	0.605054	0.132284	0.56386	0.50263
705	0.22311	0.181673	0.59672	0.127807	0.431932	0.451743
706	0.241574	0.186862	0.593509	0.131438	0.451443	0.472878
707	0.255976	0.202077	0.623715	0.134291	0.538671	0.504691
708	0.247313	0.197153	0.604288	0.118285	0.483553	0.462316
709	0.24619	0.188907	0.637078	0.127173	0.564547	0.538668
710	0.264336	0.202497	0.6246	0.132587	0.478848	0.457083
711	0.23977	0.178826	0.691829	0.139711	0.669158	0.629367
712	0.291232	0.214457	0.651827	0.140088	0.520589	0.497675
713	0.274874	0.185686	0.636947	0.133381	0.56964	0.514975
714	0.25627	0.173715	0.66475	0.09953	0.641636	0.576845
715	0.254798	0.222746	0.647711	0.207646	0.437481	0.467765
716	0.234173	0.2226	0.648941	0.20729	0.468448	0.465624
717	0.243329	0.232813	0.629676	0.205658	0.440393	0.44738
718	0.196288	0.20575	0.610464	0.193323	0.487731	0.494115
719	0.231187	0.234376	0.642374	0.220152	0.423932	0.367993
720	0.236664	0.177088	0.565304	0.131237	0.497491	0.587934
721	0.268636	0.201782	0.603373	0.13146	0.50388	0.519937
722	0.258279	0.199271	0.673516	0.135508	0.583063	0.65512
723	0.280101	0.209933	0.592946	0.0917651	0.540644	0.563836
724	0.292474	0.232661	0.749589	0.127918	0.744521	0.66085
725	0.302275	0.206021	0.701918	0.110875	0.640297	0.586619
726	0.255338	0.203447	0.598998	0.197426	0.431383	0.434065
727	0.267683	0.197234	0.595055	0.139792	0.472075	0.52011
728	0.280901	0.208167	0.621244	0.136836	0.450722	0.447523
729	0.240166	0.208766	0.607743	0.204735	0.448873	0.449262
730	0.239409	0.214906	0.654419	0.211318	0.552336	0.541753
731	0.285074	0.196031	0.634849	0.153783	0.509027	0.517235
732	0.211998	0.188314	0.59367	0.227835	0.441212	0.44607
733	0.257569	0.210332	0.6614	0.142695	0.438579	0.469202
734	0.219961	0.195428	0.699416	0.153483	0.581743	0.625864
735	0.228628	0.21467	0.661005	0.245382	0.469387	0.493962
736	0.269459	0.215229	0.652295	0.169893	0.513589	0.509727
737	0.286089	0.22272	0.673106	0.16983	0.587296	0.561178
738	0.236146	0.200852	0.590515	0.132357	0.472611	0.471209
739	0.293389	0.218753	0.659564	0.169964	0.600186	0.548899
740	0.244886	0.224884	0.646592	0.210175	0.57446	0.572676
741	0.322008	0.225736	0.698899	0.180335	0.553878	0.519524
742	0.244004	0.221045	0.646663	0.188837	0.539005	0.612338
743	0.331887	0.23101	0.68554	0.173998	0.483102	0.470767
744	0.262525	0.215093	0.657363	0.165175	0.575251	0.574411
745	0.316169	0.243224	0.744351	0.193935	0.509075	0.508068
746	0.35887	0.244554	0.706241	0.179412	0.537625	0.50499
747	0.273025	0.209277	0.688243	0.175625	0.602305	0.62293
748	0.283266	0.215445	0.658942	0.164293	0.459077	0.469472
749	0.273483	0.22062	0.696551	0.132238	0.527117	0.536171
750	0.226018	0.168997	0.588408	0.135377	0.458073	0.488838
751	0.230355	0.179482	0.672882	0.101932	0.52559	0.538597
752	0.234628	0.185329	0.636132	0.124119	0.465384	0.519358
753	0.241836	0.190491	0.624335	0.146743	0.455988	0.502532
754	0.236161	0.18178	0.690341	0.144124	0.501534	0.537107
755	0.261466	0.209914	0.537566	0.151892	0.383122	0.434211
756	0.233208	0.175051	0.540876	0.161714	0.425942	0.458862
757	0.264285	0.206167	0.499661	0.114704	0.382569	0.423998
758	0.263579	0.208719	0.526081	0.11453	0.41919	0.468065
759	0.213807	0.156357	0.507472	0.194996	0.398938	0.434432
760	0.294486	0.23662	0.581788	0.130239	0.447576	0.520704
761	0.251212	0.160652	0.519589	0.206888	0.405275	0.435424
762	0.272186	0.195736	0.594305	0.155899	0.452488	0.513654
763	0.277537	0.230305	0.567796	0.116492	0.484397	0.52453
764	0.283563	0.212819	0.575176	0.0943387	0.489588	0.544265
765	0.224032	0.149821	0.520911	0.137182	0.405703	0.472793
766	0.283017	0.240052	0.673821	0.123793	0.529756	0.612382
767	0.28013	0.196834	0.547157	0.0858714	0.482286	0.544768
768	0.280588	0.204227	0.661275	0.13888	0.526151	0.630918
769	0.259858	0.190344	0.601238	0.134388	0.440296	0.511446
770	0.244207	0.180439	0.574814	0.121604	0.474249	0.490013
771	0.30802	0.224141	0.722057	0.131475	0.619333	0.575925
772	0.255789	0.188496	0.624989	0.119786	0.522475	0.530978
773	0.248222	0.179081	0.636352	0.128707	0.568518	0.527933
774	0.261288	0.192369	0.615359	0.124401	0.530909	0.502028
775	0.269662	0.188251	0.683307	0.124247	0.634997	0.574918
776	0.257698	0.213094	0.632344	0.118877	0.504997	0.464004
777	0.256068	0.191576	0.647648	0.100823	0.540458	0.510246
778	0.257988	0.178176	0.656667	0.0993542	0.63127	0.566064
779	0.270667	0.194883	0.617867	0.131255	0.452636	0.479549
780	0.268931	0.208056	0.709048	0.16453	0.569009	0.56939
781	0.238505	0.157091	0.556796	0.0966256	0.423671	0.489135
782	0.271525	0.224949	0.735322	0.177485	0.48957	0.517335
783	0.272145	0.198613	0.742944	0.168121	0.586186	0.604867
784	0.349446	0.203053	0.635548	0.12271	0.42751	0.468252
785	0.225647	0.188838	0.71476	0.184846	0.570054	0.625649
786	0.223076	0.201457	0.680793	0.185982	0.516384	0.560269
787	0.242172	0.1846	0.623211	0.138016	0.502527	0.565634
788	0.261541	0.197987	0.666744	0.163546	0.563423	0.633282
789	0.276209	0.204771	0.656583	0.191779	0.421102	0.433634
790	0.243396	0.198795	0.618461	0.154366	0.474138	0.47821
791	0.275487	0.215413	0.587462	0.190032	0.347184	0.373905
792	0.284921	0.215979	0.683996	0.156831	0.50597	0.533834
793	0.259397	0.205752	0.641244	0.145725	0.523654	0.558382
794	0.261842	0.193886	0.585501	0.13299	0.462568	0.519713
795	0.222503	0.20468	0.667024	0.203471	0.48913	0.519292
796	0.271337	0.214469	0.677185	0.172319	0.504677	0.544918
797	0.237631	0.202051	0.607743	0.181952	0.384458	0.392493
798	0.219521	0.183111	0.617341	0.181626	0.530638	0.581349
799	0.286559	0.220049	0.68909	0.198839	0.561474	0.602407

## Sheet: Fig. 5b | layers (FC)
z-assortativity
	I	II	III	IV	V	VI
I	1.74244
II	1.33729	1.45246
III	2.09455	1.76103	3.07122
IV	-1.97819	-2.05366	-2.33083	0.640043
V	1.90169	1.50549	2.87932	-2.15218	2.62395
VI	2.1041	1.43404	2.9774	-2.20565	2.85978	3.07999
p-values (FDR-corrected)
	I	II	III	IV	V	VI
I	0.288348
II	0.698159	0.515454
III	0.225064	0.324391	0.18985
IV	0.259185	0.259185	0.225064	1
V	0.259185	0.515454	0.18985	0.225064	0.206692
VI	0.228962	0.594289	0.18985	0.225064	0.18985	0.18985

## Sheet: Fig. 5b | layers (SC)
z-assortativity
	I	II	III	IV	V	VI
I	0.526654
II	1.34547	2.29972
III	1.21409	1.76896	2.88911
IV	-0.109833	0.360144	-1.46248	1.68377
V	0.301539	1.00939	2.74115	-1.97582	2.72558
VI	-0.140599	0.796416	2.64573	-2.18731	2.58162	2.904
p-values (FDR-corrected)
	I	II	III	IV	V	VI
I	1
II	1	0.241687
III	1	0.54909	0.0931389
IV	1	1	0.916717	0.54909
V	1	1	0.0931389	0.462718	0.0931389
VI	1	1	0.0931389	0.295684	0.0931389	0.0931389

## Sheet: Fig. 5b | recep. (FC)
z-assortativity
	5HT1a	5HT1b	5HT2a	5HT4	5HT6	5HTT	A4B2	CB1	D1	D2	DAT	GABAa	H3	M1	mGluR5	NMDA	MU	NAT	VAChT
5HT1a	1.50454
5HT1b	1.03146	1.51772
5HT2a	3.88778	3.34093	7.41116
5HT4	3.28317	1.93569	5.84005	4.3824
5HT6	1.90712	1.20959	3.0144	2.3816	1.17878
5HTT	-2.70858	-0.51463	-4.6877	-4.23146	-1.10285	2.41159
A4B2	2.45715	0.0494823	2.0393	2.85148	1.05205	-0.793613	0.283678
CB1	2.70687	1.11268	5.17713	4.48188	1.95239	-3.15893	2.46311	3.5553
D1	1.27528	1.69494	3.48805	2.47197	1.70767	-1.4582	0.99215	1.48908	1.86932
D2	0.664569	0.753895	2.15754	1.58334	0.818352	-1.97162	2.21454	1.68757	0.0731667	-0.0762629
DAT	-0.923576	0.824932	-0.41961	-0.794588	0.373206	0.312438	0.465407	-0.86261	-0.0874156	-1.04395	-0.0433402
GABAa	-0.177575	1.82264	1.27692	-0.152635	0.637548	0.452596	-0.580607	-0.709585	1.29983	-0.660041	0.820892	1.74409
H3	2.015	0.888482	1.97397	2.3842	1.39679	0.20126	1.17139	2.38135	1.35467	1.48623	0.750917	0.160448	2.07745
M1	1.84244	1.41017	3.85588	2.61936	0.598362	-2.19489	1.05636	2.04545	1.91881	0.490762	-0.030427	0.662251	1.1164	0.565225
mGluR5	2.79254	1.41585	3.69405	3.11705	1.68135	-1.53373	1.91721	3.27046	2.25966	1.39621	0.325231	0.319693	2.82963	1.4901	2.61755
NMDA	-0.835205	0.284117	-1.50084	-1.38823	0.00488964	1.10858	-0.250024	-1.5338	0.178349	-1.11276	0.405911	0.850505	0.0758442	-0.890272	-0.138687	0.77585
MU	3.24109	1.43997	5.59143	5.24311	2.50434	-3.66574	2.60285	4.32535	1.97169	2.27419	-0.727809	-0.603459	2.66642	2.94132	4.14025	-1.43079	4.65675
NAT	-2.00447	-3.00455	-7.80925	-5.83714	-3.29232	5.35295	-0.954632	-3.03912	-3.57738	-0.580738	1.44724	-2.35691	0.301103	-4.24943	-3.54099	1.13935	-3.28367	5.60339
VAChT	-0.986607	-1.26883	-4.63079	-2.93345	-1.13523	2.49142	0.156425	-1.13324	-1.56327	-0.483564	0.485863	-1.23266	1.47392	-2.03083	-0.536489	0.549468	-1.11856	5.10054	3.17006
p-values (FDR-corrected)
	5HT1a	5HT1b	5HT2a	5HT4	5HT6	5HTT	A4B2	CB1	D1	D2	DAT	GABAa	H3	M1	mGluR5	NMDA	MU	NAT	VAChT
5HT1a	1
5HT1b	1	1
5HT2a	0.0979362	0.10661	0
5HT4	0.229522	0.797116	0.0201292	0.067389
5HT6	0.742328	1	0.242509	0.455547	1
5HTT	0.186626	1	0	0	1	0.423754
A4B2	0.359287	1	0.565295	0.276776	1	1	1
CB1	0.329961	1	0.0524418	0.0579912	0.724785	0.0492047	0.275546	0.164388
D1	1	1	0.125472	0.455547	0.953913	1	1	1	0.742328
D2	1	1	0.495642	1	1	0.685495	0.478555	0.953913	1	1
DAT	1	1	1	1	1	1	1	1	1	1	1
GABAa	1	0.799576	1	1	1	1	1	1	1	1	1	0.879094
H3	0.644726	1	0.685495	0.437213	1	1	1	0.359287	1	1	1	1	0.571729
M1	0.879094	1	0.0340648	0.283696	1	0.492047	1	0.685495	0.810077	1	1	1	1	1
mGluR5	0.329872	1	0.159146	0.275546	0.797116	1	0.726902	0.206854	0.495642	1	1	1	0.260041	1	0.4207
NMDA	1	1	1	1	1	1	1	1	1	1	1	1	1	1	1	1
MU	0.229522	1	0.0455867	0.0455867	0.377236	0.0123012	0.229522	0.073807	0.724107	0.423754	1	1	0.277954	0.175834	0.110711	1	0.0553553
NAT	0.656241	0.142852	0	0	0.125472	0	1	0.0603876	0.0752831	1	1	0.423754	1	0.0201292	0.0442842	1	0	0.0395395
VAChT	1	1	0	0.206854	1	0.329961	1	1	1	1	1	1	1	0.685495	1	1	1	0.0276776	0.187593

[truncated: 15 more sheets: Fig. 5b | recep. (SC), Fig. 6c, Fig. 6d, Fig. 6e, Fig. S1, Fig. S2, Fig. S3, Fig. S4, Fig. S5, Fig. S6, Fig. S7, Fig. S8, Fig. S9, Fig. S10, Fig. S11]
